# Supplementary material for: Wheat Escapes Low Light Stress by Altering Pollination Types
Source: Front Plant Sci. 2022 Jun 9;13:924565. doi: 10.3389/fpls.2022.924565 (PMC9218482; doi:10.3389/fpls.2022.924565)
Supplement: Supplementary file 1 [file Data_Sheet_1.xlsx]

## Sheet: Dataset S1
Dataset S1: Expressed genes of RNA-seq
	Under low light stress				Early grain filling stage				RKN9204_CK/KN9204_CK			RHN825_S/RHN825_CK			RHN825_CK/HN825_CK			HN825_S/HN825_CK			RHN825_S/HN825_S			RKN9204_S/KN9204_S			RKN9204_S/RKN9204_CK			KN9204_S/KN9204_CK
Gene	HN825_CK	HN825_S	KN9204_CK	KN9204_S	RHN825_CK	RHN825_S	RKN9204_CK	RKN9204_S	Log2FC(RKN9204_CK/KN9204_CK)	Padjust	RKN9204_CK/KN9204_CK	Log2FC(RHN825_S/RHN825_CK)	Padjust	RHN825_S/RHN825_CK	Log2FC(RHN825_CK/HN825_CK)	Padjust	RHN825_CK/HN825_CK	Log2FC(HN825_S/HN825_CK)	Padjust	HN825_S/HN825_CK	Log2FC(RHN825_S/HN825_S)	Padjust	RHN825_S/HN825_S	Log2FC(RKN9204_S/KN9204_S)	Padjust	RKN9204_S/KN9204_S	Log2FC(RKN9204_S/RKN9204_CK)	Padjust	RKN9204_S/RKN9204_CK	Log2FC(KN9204_S/KN9204_CK)	Padjust	KN9204_S/KN9204_CK
ENSRNA050007823	5.14	2.535	11.04	2.505	2.225	16.525	0.83	6.965	-3.76076	7.05917e-24	down	2.89862	5.30715e-27	up	-1.16738	0.00189596	down	-0.850109	0.0262742		2.58135	6.66961e-23	up	1.52388	4.94436e-06	up	3.14658	2.65444e-13	up	-2.13807	2.29157e-13	down
ENSRNA050007976	55.07	9.215	5.155	44.675	33.84	53.315	22.44	66.74	2.13571	7.27986e-14	up	0.651263	1.21518e-05		-0.633783	1.93764e-05		-2.47177	1.91907e-33	down	2.48925	3.4777e-34	up	0.590066	8.01083e-06		1.61731	3.13162e-26	up	3.16295	2.64882e-39	up
ENSRNA050008037	1.895	3.415	1.585	1.605	0.77	1.825	0.56	2.465	-1.39571	2.4232e-19	down	1.06693	1.01608e-15	up	-1.1267	7.44647e-18	down	0.955796	2.20759e-24		-1.01557	6.25062e-27	down	0.706792	1.10701e-11		2.34379	8.43718e-68	up	0.24129	0.0766969
ENSRNA050008301	1.72	0.1	2.96	0.31	1.285	2.125	2.465	1.38	-0.310769	0.239656		0.721336	0.0304763		-0.426919	0.240615		-4.11149	2.18248e-10	down	4.40591	5.4145e-13	up	2.13583	2.6379e-05	up	-0.775371	0.0122889		-3.22197	2.30071e-15	down
ENSRNA050008439	2.655	2.9	3.155	1.79	0.385	4.44	0.485	2.38	-2.2644	2.10112e-34	down	3.32223	4.4498e-82	up	-2.60111	5.37856e-40	down	-0.10283	0.546026		0.82395	1.97166e-12		0.412079	0.00617726		2.19336	8.09174e-30	up	-0.483117	0.00119772
ENSRNA050008606	0.05	0.06	7.55	9.235	0.07	1.76	3.165	5.025	-1.28109	1.57132e-26	down	4.6665	6.16265e-24	up	0.404306	0.812239		0.24992	0.943278		4.82089	4.68354e-23	up	-0.876028	6.87728e-17		0.726562	1.52165e-07		0.3215	0.00126601
ENSRNA050008977	11.715	3.555	10.48	12.325	0.525	2.345	0.265	2.46	-5.35422	0	down	2.17183	6.35636e-44	up	-4.49206	0	down	-1.65217	1.22493e-141	down	-0.668063	1.79813e-11		-2.32736	6.11768e-238	down	3.29255	3.48505e-70	up	0.265693	1.45939e-07
ENSRNA050009076	2.45	0.26	2.975	2.22	1.32	4.085	4.91	0.765	0.693723	0.0232782		1.71322	1.53422e-05	up	-0.928907	0.0472756		-3.06634	5.97551e-06	down	3.85066	3.00874e-11	up	-1.52876	0.00420163	down	-2.62311	5.3368e-10	down	-0.400634	0.382603
ENSRNA050009088	13.615	2.33	16.84	8.68	7.825	247.545	8.65	309.465	-0.955889	3.66057e-33		2.19949	1.66418e-203	up	-0.954474	4.41135e-26		-4.52717	1.87776e-154	down	5.77218	0	up	1.88731	6.12534e-153	up	1.82623	3.19643e-149	up	-1.01698	2.60075e-35	down
ENSRNA050009243	1.13	1.84	0.4	0.125	0.39	1.46	0	0.285	-4.08796	0.00543627	down	1.93137	0.000365451	up	-1.54839	0.00779981	down	0.787895	0.0607874		-0.40491	0.324469		1.11585	0.359031		3.57765	0.0331095	up	-1.62616	0.140856
ENSRNA050009271	1.795	2.955	2.205	2.34	1.395	3.375	0.8	4.305	-1.47662	0.000357987	down	1.2558	0.000145748	up	-0.342073	0.434543		0.82705	0.0142424		0.0866765	0.85131		0.891308	0.00128658		2.48822	1.21559e-12	up	0.120295	0.838248
ENSRNA050009519	1.98	3.88	1.465	0.68	1.08	3.83	0	0.63	-5.42566	1.9535e-06	down	1.85519	1.52224e-06	up	-0.871091	0.0673529		1.07311	0.00192487	up	-0.0890134	0.85233		-0.133509	0.947409		4.24423	0.00393209	up	-1.04792	0.0891844
ENSRNA050009696	24.94	63.08	17.865	35.1	45.03	21.345	31.98	23.425	0.814359	7.27439e-29		-1.05858	1.26274e-59	down	0.848514	9.27237e-42		1.4164	2.74787e-131	up	-1.62646	1.08057e-160	down	-0.579584	3.76987e-17		-0.392143	3.27225e-08		1.0018	2.63034e-44	up
ENSRNA050009881	11.16	9.485	8.945	7.36	7.405	14.775	4.98	21.42	-0.873022	1.40884e-07		1.00112	8.72549e-14	up	-0.587706	5.85593e-05		-0.154222	0.34459		0.567635	1.24848e-05		1.57597	2.77438e-38	up	2.18335	5.14068e-60	up	-0.265644	0.129965
ENSRNA050010037	2.27	2.98	0.755	2.74	1.265	1.46	0.205	3.955	-1.88515	6.26882e-12	down	0.22272	0.177279		-0.863465	9.5144e-11		0.415124	0.000260668		-1.05587	5.53414e-18	down	0.552153	1.51316e-08		4.3402	1.03833e-125	up	1.90291	3.0958e-40	up
ENSRNA050010201	3.27	10.26	2.31	7.4	5.565	2.75	3.6	9.155	0.619858	0.000249534		-1.00584	2.88798e-12	down	0.773829	2.32544e-08		1.71559	4.28874e-47	up	-1.9476	7.24043e-56	down	0.303473	0.00353191		1.40897	3.25786e-32	up	1.72536	9.21272e-36	up
ENSRNA050010278	4.945	3.15	4.73	3.935	0.045	0.16	0.055	0.08	-6.61366	1.57869e-214	down	1.8362	0.000537546	up	-6.75671	3.3503e-216	down	-0.555378	6.36758e-13		-4.36513	1.06669e-133	down	-5.70723	3.90599e-173	down	0.682778	0.326515		-0.22365	0.00419434
ENSRNA050010767	0.21	0	1.32	0.49	0.21	0.405	0.96	0.425	-0.487061	0.399073		1.01473	0.392246		-0.0107312	1		0	1		3.44561	0.0397857	up	-0.203898	0.906226		-1.14809	0.118474		-1.43125	0.0329593	down
ENSRNA050010784	133.205	152.755	111.915	175.865	216.23	130.06	195.385	108.96	0.790078	5.70051e-77		-0.721085	2.00957e-70		0.719495	2.08344e-70		0.307256	1.7985e-11		-0.308846	1.18259e-11		-0.69732	1.85663e-53		-0.803286	1.39392e-74		0.684113	2.80043e-54
ENSRNA050010951	2.155	2.66	1.32	1.325	0.775	1.705	0.58	2.08	-1.20958	2.06212e-07	down	1.14795	2.43212e-08	up	-1.4817	1.03222e-14	down	0.3751	0.0139766		-0.708847	4.15914e-06		0.663419	0.000151311		1.9213	4.71929e-20	up	0.0483069	0.930075
ENSRNA050010983	1.495	3.03	1.56	1.6	0.76	1.65	0.545	2.17	-1.57637	7.01624e-30	down	1.1875	1.7541e-20	up	-0.837943	8.91977e-10		1.0251	3.49439e-24	up	-0.675537	1.66436e-12		0.665909	2.03821e-11		2.23662	2.41884e-69	up	-0.0056589	1
ENSRNA050011219	0.58	0.915	0.39	0.295	2.155	0.7	3.415	0.675	3.42345	7.29967e-117	up	-1.97369	1.31251e-39	down	2.27137	2.78097e-47	up	0.726449	0.0011386		-0.428773	0.0467454		1.16307	2.03513e-05	up	-2.66612	4.45624e-87	down	-0.40574	0.26563
ENSRNA050013782	0.345	0.37	0.41	0.68	1.25	0.725	1.18	0.73	1.4952	2.308e-39	up	-0.766868	1.75629e-14		1.83777	4.55748e-54	up	0.188296	0.334294		0.88261	1.23777e-10		0.110078	0.423127		-0.629749	7.69177e-10		0.755374	3.14768e-08
ENSRNA050013801	0	9.555	4.605	0	0	0	0	1.775	0	1		0	1		0	1		3.46528	0.0549287		-3.46128	0.0491668	down	0	1		0	1		0	1
ENSRNA050013802	0	0	0	0	0	0	7.045	0	0	1		0	1		0	1		0	1		0	1		0	1		0	1		0	1
ENSRNA050013809	1.18	2.82	1.25	7.635	0.915	0.26	2.325	5.765	0.905852	0.0290903		-1.87161	0.0188403	down	-0.320785	0.621895		1.35377	0.00107092	up	-3.54617	1.19002e-09	down	-0.374682	0.0924679		1.34768	1.3792e-06	up	2.62821	1.98551e-18	up
ENSRNA050013832	1.805	1.395	0.635	1.755	2.22	1.345	0.925	1.51	0.529666	0.0164367		-0.705379	1.27573e-06		0.265383	0.0582501		-0.295998	0.0725101		-0.143997	0.454579		-0.197582	0.230987		0.780837	9.49201e-06		1.50809	1.73236e-16	up
ENSRNA050013833	0.22	0.25	0.075	0.32	0.475	0.165	0.78	0.425	3.45772	1.24457e-19	up	-1.541	2.26512e-05	down	1.10663	0.00107493	up	0.270524	0.603688		-0.704888	0.123865		0.400659	0.250927		-0.820794	0.00138881		2.23626	8.28554e-06	up
ENSRNA050013835	0.32	0.495	0.215	0.74	0.49	0.285	0.405	0.38	0.863525	0.014716		-0.774073	0.0174169		0.607869	0.0546412		0.692607	0.0344121		-0.85881	0.008352		-0.919141	0.000588427		0.000367881	1		1.78303	3.40489e-09	up
ENSRNA050013837	1.14	0.745	0.52	1.525	1.225	0.795	0.69	0.925	0.384088	0.135661		-0.602283	0.00222916		0.0814444	0.730565		-0.533426	0.0112942		0.0125877	1		-0.693658	9.35331e-05		0.499468	0.0237675		1.57721	2.4571e-15	up
ENSRNA050013838	227.73	231.96	106.925	301.23	287.99	171.865	151.595	251.19	0.477103	1.34358e-190		-0.727591	0		0.317794	8.44578e-166		0.0927091	2.15886e-13		-0.502505	0		-0.239055	2.5866e-99		0.801809	0		1.51797	0	up
ENSRNA050013843	0.02	0.045	0.005	0.01	1.275	0.08	0.205	0.02	4.66865	6.87692e-07	up	-3.95523	1.78984e-33	down	5.82317	5.39764e-38	up	1.08445	0.401834		0.783483	0.381212		1.18046	0.577705		-3.34869	1.53768e-05	down	0.139499	1
ENSRNA050013845	0.55	0.555	1.35	4.925	0.88	0.37	19.905	1.465	3.84616	0	up	-1.21001	1.74154e-06	down	0.65698	0.00490109		0.0621601	0.921254		-0.615186	0.0405282		-1.72097	2.84952e-51	down	-3.6886	0	down	1.87853	1.36673e-60	up
ENSRNA050013850	0.565	0.785	0.14	0.595	0.6	0.45	0.245	0.595	0.724418	0.113155		-0.422105	0.141269		0.0808673	0.837389		0.562026	0.0246693		-0.903265	0.000368303		0.0350402	0.991082		1.36419	1.11987e-05	up	2.05357	6.02683e-09	up
ENSRNA050013852	0.725	0.57	0.19	0.76	0.66	0.415	0.62	0.78	1.68731	1.19205e-07	up	-0.647682	0.0184715		-0.152061	0.586878		-0.273805	0.330813		-0.525938	0.0716043		0.0299152	0.994436		0.381775	0.117666		2.03917	3.39439e-11	up
ENSRNA050013853	433.3	687.715	233.615	671.74	463.865	254.655	308.55	558.13	0.411751	4.09847e-24		-0.861985	2.74954e-126		0.16387	5.4048e-07		0.752778	9.84758e-143		-1.45089	0	down	-0.25006	4.53685e-19		0.868465	4.30695e-150		1.53028	0	up
ENSRNA050013857	1.775	4.12	1.94	3.27	14.95	1.495	5.13	2.155	1.32823	8.15437e-08	up	-3.31144	5.99371e-59	down	3.06556	2.58976e-55	up	1.27902	6.85443e-06	up	-1.5249	1.9285e-07	down	-0.49153	0.094183		-1.09509	8.96744e-06	down	0.724673	0.0180559
ENSRNA050013861	3.02	1.225	1.48	3.115	4.17	1.495	2.235	3.14	0.598059	0.0337022		-1.49729	1.49234e-10	down	0.512412	0.0117367		-1.24557	8.38079e-06	down	0.260691	0.506054		0.0311458	0.986331		0.541135	0.0225028		1.10805	2.20614e-05	up
ENSRNA050013863	7.335	9.695	3.65	8.21	6.02	1.585	3.645	6.62	0.0830675	0.892537		-1.70591	7.01453e-07	down	-0.220253	0.434119		0.320317	0.217601		-2.24648	1.46742e-12	down	-0.206497	0.458116		0.817488	0.00421944		1.10705	8.24834e-05	up
ENSRNA050013871	0.335	0.42	0.12	0.425	0.65	0.395	0.355	0.395	1.50372	0.000340436	up	-0.713566	0.0111164		0.93552	0.00101932		0.368945	0.32097		-0.146992	0.727159		-0.0915733	0.863507		0.22061	0.563656		1.8159	1.0848e-05	up
ENSRNA050013897	0	0	0	0	0	0	41.045	28.025	0	1		0	1		0	1		0	1		0	1		0	1		-0.599391	0.668997		0	1
ENSRNA050013898	0	0	18.15	0	0	0	0	0	0	1		0	1		0	1		0	1		0	1		0	1		0	1		0	1
ENSRNA050013899	0	0	0	89.26	0	0	13.415	12.635	0	1		0	1		0	1		0	1		0	1		-2.65	0.0245129	down	-0.122283	1		4.27639	0.00662303	up
ENSRNA050013900	13.935	17.87	0	0	0	0	0	0	0	1		0	1		0	1		0.538066	0.854066		0	1		0	1		0	1		0	1
ENSRNA050013903	0	0	0	0	0	0	0	0	0	1		0	1		0	1		0	1		0	1		0	1		0	1		0	1
ENSRNA050013904	0	0	0	0	0	0	0	0	0	1		0	1		0	1		0	1		0	1		0	1		0	1		0	1
ENSRNA050013905	9.745	0	3.685	0	0	4.3	21.73	0	2.41983	0.267358		0	1		0	1		0	1		0	1		0	1		0	1		0	1
ENSRNA050013946	14.8	12.19	8.42	16.285	8.09	6.21	8.97	12.075	0.0979017	0.845629		-0.423391	0.282894		-0.827867	0.00400716		-0.159215	0.646931		-1.09204	0.000821762	down	-0.425808	0.109777		0.450455	0.140674		0.974164	0.000535523
ENSRNA050013947	0	1.91	0	0	0	0	0	0	0	1		0	1		0	1		0	1		0	1		0	1		0	1		0	1
ENSRNA050013959	23.55	32.37	15.005	44.46	16.935	12.575	21.6	25.67	0.530217	0.0161313		-0.422334	0.104795		-0.409281	0.0614352		0.579988	0.00202817		-1.4116	1.06743e-11	down	-0.787237	1.30426e-06		0.255636	0.220187		1.57309	2.66787e-18	up
ENSRNA050013960	0	0.93	0	40.175	0	33.515	7.88	62.62	0	1		0	1		0	1		0	1		4.90868	0.0664323		0.752	0.435339		2.90611	0.017756	up	3.47852	0.0658622
ENSRNA050014024	0	0	0	0	0	0	0	0	0	1		0	1		0	1		0	1		0	1		0	1		0	1		0	1
ENSRNA050014060	7.925	0	0	0	0	0	0	0	0	1		0	1		0	1		0	1		0	1		0	1		0	1		0	1
ENSRNA050014390	1.305	6.45	0.795	0.965	0.78	0.355	0.34	0.325	-1.22796	0.0567224		-1.05627	0.117348		-0.756789	0.117554		2.38053	8.2855e-19	up	-4.19359	1.75112e-30	down	-1.55083	0.014874	down	-0.0320029	1		0.290859	0.686818
ENSRNA050014391	0	0	25.765	0.495	44.835	0	12.635	46.68	-1.01639	0.493299		-3.66334	0.0264835	down	3.66734	0.0242097	up	0	1		0	1		6.69563	0.0167975	up	1.78181	0.142281		-5.93021	0.0816583
ENSRNA050014478	45.955	66.205	21.935	53.01	60.985	35.595	32.34	44.265	0.53055	3.56725e-41		-0.767049	2.3856e-142		0.39527	5.1136e-44		0.597739	1.7845e-100		-0.969519	6.68453e-231		-0.237616	4.35569e-15		0.524494	3.73267e-54		1.29266	8.13095e-303	up
ENSRNA050014480	443.09	444.665	216.02	643.155	580.875	359.83	331.985	548.66	0.606502	8.31626e-105		-0.683502	1.68772e-217		0.397091	4.60341e-82		0.0939009	6.18457e-05		-0.380311	1.9679e-58		-0.203876	7.75824e-26		0.782018	2.07124e-263		1.5924	0	up
ENSRNA050014481	0	0	0	0.79	0	0	0	0	0	1		0	1		0	1		0	1		0	1		0	1		0	1		0	1
ENSRNA050014871	25.25	32.815	13.64	37.585	42.31	23.515	23.355	32.15	0.750146	2.77413e-67		-0.832266	1.30885e-140		0.727241	6.72903e-112		0.437713	1.80091e-35		-0.542738	4.04134e-52		-0.200973	4.97462e-10		0.536162	7.54482e-51		1.48728	0	up
ENSRNA050014872	42.37	37.8	19.88	54.915	59.29	29.65	29.86	49.68	0.558712	2.32627e-51		-0.982657	1.77483e-259		0.463048	4.41634e-70		-0.0922545	0.0034962		-0.427355	1.8442e-39		-0.119965	6.732e-06		0.808552	9.59796e-160		1.48723	0	up
ENSRNA050014873	140.705	187.73	67.24	199.865	183.3	111.48	105.925	176.57	0.63225	1.4316e-210		-0.701134	0		0.362654	6.11291e-129		0.475022	3.87527e-217		-0.813502	0		-0.156774	1.4122e-28		0.807032	0		1.59606	0	up
ENSRNA050014874	0	0	0	0	0	0	0	0	0	1		0	1		0	1		0	1		0	1		0	1		0	1		0	1
ENSRNA050014875	0	0	0	0	0	0	0	9.295	0	1		0	1		0	1		0	1		0	1		0	1		0	1		0	1
ENSRNA050015101	0	0	0	0	9.865	0	0	0	0	1		0	1		0	1		0	1		0	1		0	1		0	1		0	1
ENSRNA050015109	19.575	35.365	0.39	0.69	18.07	10.075	0.255	0.475	-0.640024	0.216018		-0.831196	5.73984e-30		-0.125032	0.0575037		0.924605	6.87334e-69		-1.88083	1.74643e-202	down	-0.524783	0.188575		0.934736	0.0551345		0.819494	0.0513258
ENSRNA050015110	30.78	136.505	7.53	106.675	0.315	56.19	20.135	69.72	1.44601	0.172336		7.31927	2.36637e-05	up	-6.31451	0.0023322	down	2.34604	6.2216e-07	up	-1.34128	0.00078893	down	-0.468952	0.292948		1.77244	0.00279659	up	3.6874	1.01881e-07	up
ENSRNA050015111	3.31	11.97	1.58	5.15	29.075	4.03	17.855	1.025	3.54476	1.80187e-41	up	-2.8053	5.97733e-52	down	3.16126	2.16571e-58	up	1.94414	1.52914e-14	up	-1.58819	2.49234e-11	down	-2.27499	3.52014e-08	down	-4.03994	1.17634e-42	down	1.77982	2.89193e-06	up
ENSRNA050015189	2.065	5.785	3.15	2.795	1.055	1.8	1.005	3.845	-1.54196	2.00984e-60	down	0.683235	6.44549e-09		-1.00383	5.28124e-20	down	0.913666	1.10652e-29		-1.23427	7.64334e-48	down	0.436397	5.13482e-09		1.82601	2.15154e-87	up	-0.152349	0.0798301
ENSRNA050015219	75.375	45.805	36.585	78.675	93.68	59.135	66.74	84.855	0.86373	8.4584e-35		-0.667889	4.77255e-30		0.321731	8.30335e-09		-0.594202	6.33888e-19		0.248044	0.000698741		0.135002	0.0235209		0.398203	1.19364e-11		1.12693	7.15211e-62	up
ENSRNA050015221	10.81	0	4.845	28.475	0	0	18.475	0	1.76178	0.365433		0	1		0	1		0	1		0	1		0	1		0	1		2.25035	0.245245
ENSRNA050015222	20.655	19.18	33.525	9.57	0	26.27	0	0	0	1		0	1		0	1		-0.0566764	1		0.505986	0.806404		0	1		0	1		-2.13685	0.224049
ENSRNA050015249	1.65	0.655	0.295	0	0.655	0	0.625	0	1.0979	0.619174		0	1		-1.33266	0.310418		-1.17858	0.407747		0	1		0	1		0	1		0	1
ENSRNA050015572	4.22	4.315	4.295	5.185	4.42	4.415	5.19	4.87	0.240833	0.0146199		0.0225803	0.919549		0.0434928	0.758717		0.11221	0.35833		-0.046137	0.747928		-0.0816799	0.466524		-0.0248398	0.884573		0.297673	0.00390783
ENSRNA050015609	0.2	0.54	0	1.015	0.31	0.305	1.65	0.92	4.18536	0.00512354	up	0.00507966	1		0.574231	0.854899		1.51072	0.457398		-0.931408	0.626232		-0.13062	0.995602		-0.843232	0.374915		0	1
ENSRNA050015610	0.355	0.295	0	1.02	1.85	0.305	1.65	0.92	4.18536	0.00512354	up	-2.67464	0.0171572	down	2.50766	0.0198387	up	-0.116296	1		-0.0506919	1		-0.136391	0.990751		-0.843232	0.374915		3.47852	0.0658622
ENSRNA050015612	1.38	2.105	0.97	1.225	2.255	0.42	0.08	0.275	-3.6446	0.0467343	down	-2.45776	0.0150541	down	0.71115	0.37943		0.708887	0.42535		-2.4555	0.0175655	down	-2.18887	0.10122		1.82233	0.5373		0.366599	0.816216
ENSRNA050015615	0	0	0	0	1.12	0.19	0	0	0	1		-2.57023	0.0727752		3.57423	0.0310678	up	0	1		0	1		0	1		0	1		0	1
ENSRNA050015650	0	0	0	0.575	0	0.075	0.06	0.295	0	1		0	1		0	1		0	1		0	1		-1.00226	0.733635		2.37548	0.609198		0	1
ENSRNA050015653	12.47	20.715	10.955	10.635	4.415	2.68	1.175	6.81	-3.25891	6.79434e-110	down	-0.73097	3.28868e-06		-1.49253	6.13682e-47	down	0.823408	1.69635e-30		-3.0469	2.51041e-187	down	-0.618041	5.00294e-10		2.60958	1.21882e-53	up	-0.0312948	0.854787
ENSRNA050015666	0.005	0.875	0.64	0.95	0.105	0.095	0.35	0.445	-0.844217	0.000411356		-0.165842	0.850815		4.07673	9.33384e-05	up	7.17677	7.87648e-32	up	-3.26588	7.17265e-26	down	-1.07359	1.77036e-07	down	0.404518	0.14935		0.633895	0.00128048
ENSRNA050015669	1.315	2.095	1.585	2.635	0.925	1.955	0.925	2.265	-0.795183	0.00237223		1.08512	1.37191e-05	up	-0.516622	0.0704247		0.735068	0.00164677		-0.166571	0.494191		-0.215971	0.297084		1.35441	1.48105e-08	up	0.775202	0.000193699
ENSRNA050015670	5.06	3.41	4.285	7.555	3.315	5.225	2.92	7.45	-0.598916	1.26673e-16		0.684796	4.73327e-24		-0.634065	1.40217e-20		-0.595006	1.9223e-17		0.645737	9.04033e-21		-0.00579139	1		1.41515	3.66927e-108	up	0.822027	5.37812e-47
ENSRNA050015671	3.765	3.22	1.59	3.965	4.135	2.415	1.76	4.27	0.124106	0.459889		-0.753816	1.26037e-12		0.11514	0.274365		-0.15614	0.175708		-0.482536	3.3075e-05		0.124454	0.231186		1.34735	1.58045e-32	up	1.34701	1.5166e-30	up
ENSRNA050015672	29.085	29.845	15.195	38.04	39.105	20.01	21.735	31.455	0.492223	3.09432e-30		-0.947939	1.03445e-161		0.406672	5.31261e-37		0.0994557	0.00740253		-0.640723	8.58778e-64		-0.250015	8.3348e-15		0.607522	5.23762e-62		1.34976	1.05803e-287	up
ENSRNA050015673	376.565	602.91	216.34	592.785	401.96	240.07	226.7	460.29	0.0481733	0.0155143		-0.733572	0		0.100573	5.33687e-12		0.737009	0		-1.37001	0	down	-0.325122	1.23743e-147		1.09686	0	up	1.47015	0	up
ENSRNA050015675	219.005	165.37	33.305	185.655	200.36	72.78	115.115	188.225	1.72475	9.42665e-10	up	-1.5102	5.48678e-13	down	-0.0418965	0.88815		-0.276389	0.149267		-1.27571	1.4782e-08	down	0.0869701	0.712213		0.715837	0.000215496		2.35361	4.83968e-20	up
ENSRNA050015676	0	0	0	0	0	24.985	0	19.145	0	1		0	1		0	1		0	1		0	1		0	1		0	1		0	1
ENSRNA050015677	0	4.91	0	9.005	0	0	0	0	0	1		0	1		0	1		0	1		0	1		0	1		0	1		0	1
ENSRNA050015678	0	25.215	7.4	0	39.34	0	0	40.59	0	1		0	1		0	1		0	1		0	1		0	1		0	1		0	1
ENSRNA050015932	6.14	34.89	10.675	29.405	10.27	3.495	11.74	15.67	0.12054	0.461341		-1.55041	1.50784e-15	down	0.751538	1.16053e-05		2.58883	6.35334e-96	up	-3.3877	3.16409e-124	down	-0.900443	2.95934e-18		0.463965	0.000478098		1.48495	7.88875e-41	up
ENSRNA050015960	0	0	0	0	0	0	0	3.355	0	1		0	1		0	1		0	1		0	1		0	1		0	1		0	1
ENSRNA050015976	2.4	2.75	1.135	2.595	3.31	1.435	2.225	2.91	0.942757	5.98103e-07		-1.17639	5.17412e-13	down	0.443712	0.00258272		0.245757	0.150293		-0.978431	1.94554e-08		0.174472	0.291107		0.442872	0.00469672		1.21116	5.5303e-11	up
ENSRNA050015977	32.13	12.405	26.9	40.635	42.12	29.69	41.005	50.845	0.585433	1.667e-22		-0.49878	5.98202e-17		0.380736	7.67987e-11		-1.24471	2.19265e-56	down	1.12666	1.15843e-44	up	0.351003	3.41155e-11		0.386548	1.82225e-13		0.620977	2.02052e-24
ENSRNA050015978	102.975	165.015	61.18	156.115	95.12	61.22	53.805	127.89	-0.215044	4.85543e-08		-0.62787	1.01089e-75		-0.119948	0.00010219		0.753871	2.78141e-180		-1.50169	0	down	-0.263397	4.72257e-25		1.31557	0	up	1.36393	0	up
ENSRNA050015979	332.74	321.995	160.895	413.665	403.655	259.43	249.555	370.435	0.617452	2.33073e-81		-0.631285	3.68782e-131		0.284743	3.61258e-31		0.0478311	0.103131		-0.394373	1.4408e-45		-0.136382	1.99528e-08		0.624929	5.04518e-120		1.37876	0	up
ENSRNA050015980	11.905	22.81	7	19.375	13.805	8.43	13.365	15.9	0.901268	1.41266e-09		-0.675534	2.93437e-06		0.235063	0.0935192		1.00407	2.08796e-17	up	-1.44454	3.85987e-30	down	-0.265507	0.026004		0.3142	0.0147603		1.48098	1.22047e-27	up
ENSRNA050015981	38.14	72.595	26.915	75.87	47.095	24.605	36.535	65.68	0.414462	6.20948e-07		-0.947062	2.27634e-32		0.327171	7.90164e-06		1.01133	3.56879e-54	up	-1.63122	1.6169e-112	down	-0.175477	0.00276501		0.904591	1.1671e-41		1.49453	3.10423e-106	up
ENSRNA050015984	400.03	528.545	244.875	619.9	433.335	279.88	293.985	526.215	0.242205	3.26736e-17		-0.632986	7.386e-137		0.129706	4.95861e-08		0.497061	1.39133e-108		-1.00034	0	down	-0.212338	8.6095e-26		0.893019	4.49074e-303		1.34756	0	up
ENSRNA050015985	747.6	663.1	340.44	924.655	877.52	555.02	517.74	868.715	0.595102	2.92683e-125		-0.653962	2.67817e-240		0.24362	1.28836e-39		-0.0715339	0.000715568		-0.338808	8.06475e-56		-0.0666392	0.000278237		0.795117	0		1.45686	0	up
ENSRNA050015986	1.555	1.31	0.435	2.175	3.675	0.705	2.745	1.05	2.64761	1.64494e-09	up	-2.40345	9.28054e-11	down	1.25875	4.16487e-05	up	-0.1883	0.752451		-0.956401	0.0656498		-1.02588	0.0103993	down	-1.33888	0.000261594	down	2.3346	1.61216e-06	up
ENSRNA050015987	0.16	0.225	0.065	0.505	0.54	0.225	0	0.375	0	1		-1.22019	0.196431		1.76576	0.0735554		0.621122	0.711524		-0.0755529	1		-0.401175	0.703843		3.71122	0.0232359	up	3.0468	0.0215824	up
ENSRNA050015988	0.605	0.64	0.33	0.49	4.22	0.19	0.245	0.425	-0.43036	0.706953		-4.51379	7.53024e-20	down	2.82648	1.9877e-14	up	0.155502	0.910121		-1.84282	0.0311406	down	-0.162078	0.921074		0.817112	0.383791		0.54883	0.597369
ENSRNA050015989	1.07	2.275	0.495	1.38	1.36	0.68	0.96	1.2	0.928496	0.0242269		-1.00162	0.00479671	down	0.357577	0.292402		1.19335	1.71352e-05	up	-1.83738	1.52697e-09	down	-0.17065	0.663196		0.382159	0.288638		1.4813	0.000111644	up
ENSRNA050015991	26.74	21.83	8.055	18.81	24.81	17.98	13.135	15.89	0.679971	5.23195e-10		-0.455896	6.09317e-09		-0.1143	0.130586		-0.204815	0.00856299		-0.365381	9.36598e-06		-0.223135	0.0136922		0.33811	0.000451134		1.24122	2.13857e-35	up
ENSRNA050015993	26.685	39.825	14.55	55.405	27.025	16.215	10.99	24.6	-0.394101	0.042323		-0.755258	3.34948e-07		0.0608571	0.730585		0.67997	1.94899e-08		-1.37437	9.70983e-25	down	-1.15722	1.52137e-25	down	1.18926	6.94867e-13	up	1.95238	2.01265e-56	up
ENSRNA050015994	82.205	93.165	33.05	97.995	85.81	50.84	44.83	82.62	0.437652	5.04645e-05		-0.755747	4.94588e-20		0.0998956	0.217122		0.284229	0.000184303		-0.94008	1.03385e-30		-0.220882	0.00294722		0.92095	8.13602e-27		1.57948	3.90196e-73	up
ENSRNA050015995	4.365	13.16	0	5.29	5.47	10.355	1.125	0	0	1		1.06608	0.121246		0.31882	0.783744		1.7307	0.0115194	up	-0.3458	0.588081		-3.94498	0.0107165	down	0	1		4.11719	0.0116088	up
ENSRNA050015996	22.99	42.905	22.24	30.12	6.475	7.205	26.04	39.565	0.265399	0.279232		-0.017905	1		-1.69561	7.71815e-08	down	1.04861	2.66345e-07	up	-2.76212	5.94691e-25	down	0.378544	0.0610296		0.60795	0.00246845		0.494804	0.0404918
ENSRNA050015997	27.57	50.54	12.255	42.415	18.75	15.08	3.935	24.995	-1.66716	5.23111e-05	down	-0.386465	0.188645		-0.405265	0.0992858		0.995739	1.33059e-07		-1.78747	4.04556e-17	down	-0.758179	0.000173354		2.65182	4.86955e-14	up	1.74284	4.14587e-14	up
ENSRNA050015998	13.835	61.465	14.705	47.535	19.11	14.6	15.445	23.92	0.10639	0.799135		-0.402071	0.171461		0.550431	0.0558616		2.25358	1.50002e-27	up	-2.10522	1.72555e-25	down	-0.944527	1.18709e-06		0.655759	0.011749		1.70668	2.37323e-15	up
ENSRNA050015999	39.575	49.18	20.805	51.985	20.705	25.81	19.77	53.82	-0.0714883	0.86374		0.345268	0.175045		-0.914529	1.4533e-05		0.420279	0.02084		-0.98954	1.72618e-07		0.0835276	0.684736		1.45072	5.34159e-14	up	1.2957	2.37061e-11	up
ENSRNA050016000	16.995	39.845	17.055	33.305	40.135	10.65	15.325	26.045	-0.0944207	0.822916		-2.00853	1.24016e-16	down	1.32141	9.53939e-10	up	1.34908	1.37747e-09	up	-2.0362	2.02947e-16	down	-0.288336	0.202363		0.805685	0.00134748		0.9996	2.36087e-05
ENSRNA050016001	0	0	0	0	0	0	0	0.715	0	1		0	1		0	1		0	1		0	1		0	1		0	1		0	1
ENSRNA050016002	19.58	24.335	8.125	44.695	23.6	17.34	16.05	20.485	0.585898	8.98121e-06		-0.840316	3.32946e-17		0.611544	1.87869e-10		0.72096	1.05779e-13		-0.949732	2.22863e-21		-0.381379	1.65595e-05		0.798786	3.6291e-14		1.76606	9.62547e-62	up
ENSRNA050016004	18.995	23.765	0	0	0	0	4.24	25.645	0	1		0	1		0	1		0.173096	0.992619		0	1		0	1		2.57256	0.172914		0	1
ENSRNA050016006	0	21.04	0	0	0	0	0	19.44	0	1		0	1		0	1		0	1		0	1		0	1		0	1		0	1
ENSRNA050016007	15.07	18.595	9.45	22.58	9.77	7.59	7.035	17.885	-0.433706	0.0536527		-0.363404	0.114911		-0.597518	0.00111974		0.409534	0.0127193		-1.37046	5.56553e-14	down	-0.312543	0.0345432		1.39032	7.2232e-14	up	1.26915	5.98918e-15	up
ENSRNA050016008	12.205	17.225	5.84	18.6	20.485	8.58	14.58	13.86	1.324	3.87151e-11	up	-1.23337	4.11809e-13	down	0.775494	9.33871e-07		0.598395	0.000526956		-1.05627	5.35207e-09	down	-0.395649	0.0157919		-0.0313518	0.943639		1.6883	1.27187e-18	up
ENSRNA050016009	2.315	5.03	3.415	6.65	3.53	0.605	3.65	7.355	0.100004	0.856931		-2.48826	1.65291e-06	down	0.618163	0.118397		1.19629	0.000830975	up	-3.06638	1.26936e-10	down	0.176854	0.544647		1.05634	0.000147025	up	0.979486	0.00119112
ENSRNA050016010	6.38	7.835	3.45	8.74	7.28	4.34	3.745	8.565	0.123237	0.79796		-0.750055	0.00603749		0.22395	0.415346		0.410276	0.119816		-0.936382	0.000453394		0.00689794	1		1.24064	2.44777e-06	up	1.35698	5.83854e-07	up
ENSRNA050016011	167.04	154.685	141.015	329.945	222.445	50.58	113.575	291.99	-0.377449	0.0926258		-2.11984	2.79792e-20	down	0.46435	0.00961021		-0.0866718	0.771982		-1.56882	2.16911e-09	down	-0.0597646	0.776122		1.40269	1.06878e-14	up	1.08501	1.45462e-10	up
ENSRNA050016012	0	10.455	27.345	0	13.35	0.105	18.97	27.66	-0.555009	0.534735		-6.75014	0.0504503		0	1		0	1		-6.46128	0.0833199		4.11611	0.00622353	up	0.518857	0.581573		-4.15226	0.00648885	down
ENSRNA050016014	0.725	3.485	0	0.875	1.525	0	0	0.785	0	1		-3.62218	0.0296218	down	1.25881	0.276681		2.43818	0.0083238	up	-4.80156	0.000366485	down	-0.0464611	1		0	1		0	1
ENSRNA050016016	0	1.04	39.44	27.9	0	52.695	0	13.75	-3.55286	0.0298434	down	3.9819	0.0104234	up	0	1		0	1		5.66432	0.00758039	up	-0.957393	0.553337		0	1		-0.665174	0.635573
ENSRNA050016017	33.585	40.01	23.5	3.46	34.115	6.89	0	0	0	1		-2.25536	0.139412		-0.126208	0.987659		0.107724	1		-2.48929	0.0912076		0	1		0	1		-2.9553	0.181491
ENSRNA050016018	9.605	0	0	33.63	12.735	0	0	23.005	0	1		0	1		0.620035	0.805502		0	1		0	1		-0.57557	0.682749		0	1		0	1
ENSRNA050016023	9.945	13.81	8.215	24.7	28.425	0	0	29.11	0	1		0	1		1.37221	0.417111		0.317115	0.968865		0	1		0.404813	0.849385		0	1		1.39418	0.541861
ENSRNA050016024	0	0	21.95	21.42	0	0	0	25.345	0	1		0	1		0	1		0	1		0	1		0.339041	0.906456		0	1		-0.23696	0.984805
ENSRNA050016025	0	23.8	0	25.335	10.58	0	0	0	0	1		0	1		0	1		0	1		0	1		0	1		0	1		0	1
ENSRNA050016026	108.5	217.025	36.32	145.045	108.405	81.39	37.325	86.615	0.0152961	0.846581		-0.714337	5.00098e-114		-0.00784901	0.875518		1.07086	0	up	-1.79304	0	down	-0.430881	1.60058e-49		1.27669	2.15495e-240	up	1.72287	0	up
ENSRNA050016029	23.22	22.25	51.75	0	0	0	0	0	-3.59363	0.0266923	down	0	1		0	1		0.075079	1		0	1		0	1		0	1		-3.53782	0.0436994	down
ENSRNA050016030	290.305	331.755	205.925	455.74	385.915	208.545	101.15	340.405	-1.02422	2.4312e-06	down	-0.98497	8.95185e-10		0.504245	0.000792993		0.288868	0.09468		-0.769594	8.66772e-06		-0.358216	0.0130273		1.73153	7.03641e-19	up	1.06553	5.0556e-12	up
ENSRNA050016031	214.335	317.94	98.565	441.595	250.305	166.95	210.74	334.67	1.08363	6.97216e-07	up	-0.695929	0.000295655		0.34227	0.065297		0.670728	0.000141188		-1.02439	2.09216e-08	down	-0.315431	0.0329779		0.672366	5.79621e-05		2.07143	3.17454e-29	up
ENSRNA050016032	0	0	0	0	3.175	0	0	0	0	1		0	1		0	1		0	1		0	1		0	1		0	1		0	1
ENSRNA050016033	0	0	0	0	3.865	0	0	0	0	1		0	1		0	1		0	1		0	1		0	1		0	1		0	1
ENSRNA050016034	0	0	0	0	0	0	0	0	0	1		0	1		0	1		0	1		0	1		0	1		0	1		0	1
ENSRNA050016037	0.835	6.84	13.64	11.885	10.565	0	0.07	19.765	-7.703	0.188736		0	1		3.51765	0.317759		2.90234	0.523722		0	1		0.746061	0.712965		8.06866	0.150553		-0.3804	0.935945
ENSRNA050016039	0	0	0	0	3.09	0	0	14.395	0	1		0	1		0	1		0	1		0	1		0	1		0	1		0	1
ENSRNA050016143	7.52	3.735	19.48	25.76	0.94	2.7	1.04	6.285	-4.22747	2.67413e-117	down	1.56522	1.85216e-06	up	-3.02955	2.36411e-34	down	-0.914922	4.76724e-07		-0.549409	0.0231973		-2.02542	8.54392e-72	down	2.62202	2.18289e-25	up	0.419968	1.69143e-06
ENSRNA050016212	39.305	87.545	24.45	38.06	51.63	43.415	33.05	34.97	0.463656	0.340235		-0.360544	0.371177		0.5403	0.161214		1.31117	7.13262e-05	up	-1.13142	0.000384467	down	-0.118602	0.869884		0.0307601	1		0.613018	0.232664
ENSRNA050016258	1.01	1.135	1.135	2.02	1.075	1.335	1.125	1.95	-0.0575766	0.630922		0.341579	0.000378509		0.0518317	0.693861		0.26662	0.0111741		0.126791	0.215423		-0.0488499	0.596386		0.866767	5.8085e-25		0.85804	8.46431e-26
ENSRNA050016304	13.465	12.555	6.64	15.195	19.495	8.95	8.38	12.48	0.310902	5.88044e-06		-1.10696	1.41317e-104	down	0.514364	9.24593e-29		-0.0365999	0.60186		-0.555998	1.13686e-21		-0.261854	4.05971e-07		0.647354	2.99575e-28		1.22011	1.24146e-98	up
ENSRNA050016305	2.68	5.265	2.775	7.685	3.24	1.495	1.6	2.94	-0.976929	0.00552807		-0.980857	0.00613429		0.115956	0.787364		0.877294	0.00157098		-1.7422	2.06402e-08	down	-1.07232	1.3497e-05	down	1.05391	0.00313992	up	1.1493	3.89039e-06	up
ENSRNA050016306	63.93	49.24	27.35	49.975	19.24	8.33	9.915	45.48	-1.55168	0.0837575		-1.2158	0.266614		-1.61117	0.00858971	down	-0.287839	0.667291		-2.53913	0.0018513	down	-0.0732527	0.993249		2.22915	0.00529164	up	0.750726	0.290633
ENSRNA050016308	0.07	0.705	0.12	0.94	0.18	0.095	0	0.78	0	1		-0.901531	0.496273		1.3026	0.320734		3.34156	0.000122602	up	-2.94049	0.000262847	down	-0.218724	0.706368		5.53308	1.59893e-06	up	2.98974	2.05917e-05	up
ENSRNA050016309	0	0	28.785	4.26	0	0	1.41	0	-4.42197	0.0697454		0	1		0	1		0	1		0	1		0	1		0	1		-3.0613	0.160125
ENSRNA050016387	1.325	1.655	0.685	1.06	3.24	1.345	1.15	0.835	0.724067	0.0996268		-1.23893	8.73938e-06	down	1.2787	4.31146e-06	up	0.394588	0.308299		-0.354811	0.343715		-0.331725	0.507662		-0.421289	0.354884		0.634503	0.214
ENSRNA050016388	0.86	2.265	0.515	3.325	3.625	1.035	0.88	3.465	0.797284	0.198774		-1.85102	7.57561e-08	down	2.09195	4.13344e-09	up	1.48833	0.000394883	up	-1.24739	0.00186931	down	0.0615432	0.914864		2.02678	1.9546e-08	up	2.76252	3.72686e-11	up
ENSRNA050016389	9.335	17.675	4.875	13.89	6.8	5.94	4.785	13.145	-0.0122588	1		-0.201295	0.449156		-0.442669	0.0339238		1.01782	2.11846e-10	up	-1.66178	5.22324e-21	down	-0.0494692	0.850712		1.50167	4.58682e-14	up	1.53888	4.3844e-15	up
ENSRNA050016390	12.48	43.865	8.53	14.265	10.295	5.37	4.91	8.61	-0.827765	5.97085e-28		-0.926461	1.65598e-38		-0.286336	1.17488e-06		1.86608	0	up	-3.07888	0	down	-0.714006	1.50696e-33		0.876968	6.23471e-30		0.763209	3.14103e-39
ENSRNA050016392	0	0	0	0	1.625	0	0	0	0	1		-3.6082	0.0307569	down	3.6122	0.0281652	up	0	1		0	1		0	1		0	1		0	1
ENSRNA050016393	0	0	0	0	0	0	0	0	0	1		0	1		0	1		0	1		0	1		0	1		0	1		0	1
ENSRNA050016395	0	0	13.04	0	6.98	14.06	7.55	0	-0.83765	0.724527		1.0075	0.664865		0	1		0	1		0	1		0	1		0	1		0	1
ENSRNA050016396	0	15.555	0	47.46	2.76	16.015	0	0	0	1		2.19265	0.409327		0	1		0	1		-0.276128	0.95836		-3.58795	0.0308959	down	0	1		3.76016	0.0336212	up
ENSRNA050016398	93.47	135.43	80.295	168.635	119.485	77.055	131.34	235.02	0.700634	0.00187622		-0.693825	0.00519387		0.329149	0.174321		0.567806	0.0155715		-0.932482	9.91619e-05		0.571543	0.000893837		0.836748	1.71537e-06		0.965839	1.3766e-05
ENSRNA050016399	139.2	223.94	48.385	147.67	151.37	108.455	51.875	110.48	0.0840318	0.393437		-0.49033	3.04766e-19		0.151575	0.00449787		0.790221	1.3575e-63		-1.12898	1.4593e-114	down	-0.391163	1.84339e-12		1.13783	2.31614e-58	up	1.61303	1.7799e-133	up
ENSRNA050016400	0.1	0.505	0.28	1.695	0.32	0.225	1.275	0.43	2.13142	0.00833857	up	-0.628649	0.698485		1.79662	0.26938		2.46795	0.0953862		-1.29997	0.293635		-1.98692	0.00501251	down	-1.55345	0.0420698	down	2.56489	0.00109439	up
ENSRNA050016401	4.455	9.82	0.385	2.715	3.585	2.57	1.375	1.895	1.82553	0.0139985	up	-0.444891	0.284416		-0.285888	0.445501		1.26562	8.85894e-07	up	-1.9964	3.6154e-12	down	-0.522515	0.266181		0.482771	0.391982		2.83082	8.42539e-06	up
ENSRNA050016406	0	43.695	0	21.31	0	8.715	0	0	0	1		0	1		0	1		3.64924	0.0352646	up	-2.6026	0.0686969		0	1		0	1		0	1
ENSRNA050016408	0	64.51	16.22	0	3.98	39.37	0	0	0	1		3.27712	0.0781983		0	1		3.85924	0.019859	up	-0.682115	0.533035		0	1		0	1		0	1
ENSRNA050016409	8.28	0	0	0	0	0	0	70.705	0	1		0	1		0	1		0	1		0	1		3.95584	0.0108684	up	4.01165	0.00921318	up	0	1
ENSRNA050016549	21.345	18.19	9.28	23.24	28.805	15.875	15.085	18.8	0.673806	1.24644e-36		-0.843401	6.33299e-98		0.407001	1.49771e-27		-0.157714	0.00038366		-0.278687	1.94645e-09		-0.281922	1.16134e-11		0.393315	1.08541e-17		1.34904	5.1047e-176	up
ENSRNA050016550	39.54	59.37	19.205	58.625	46.935	29.21	25.405	52.01	0.377794	2.08841e-21		-0.669182	1.40726e-103		0.22911	2.77056e-15		0.64523	8.27572e-123		-1.0853	1.12524e-296	down	-0.151756	6.35408e-09		1.10084	1.92735e-269	up	1.63039	0	up
ENSRNA050016551	62.41	177.995	32.735	55.66	42.78	23.805	16.765	31.755	-0.993638	2.59984e-76		-0.836763	2.99835e-71		-0.55486	2.6384e-51		1.56681	0	up	-2.95844	0	down	-0.786568	2.28501e-81		0.988445	4.90336e-71		0.781375	9.25471e-85
ENSRNA050016554	0	27.985	0	28.03	0	0	0	0	0	1		0	1		0	1		0	1		0	1		0	1		0	1		0	1
ENSRNA050016673	0.48	0.645	0.43	0.465	0.925	1	0	1.13	0	1		0.128945	1		0.748261	0.644021		0.454136	0.854943		0.42307	0.822115		1.27616	0.344022		0	1		0.118438	1
ENSRNA050016684	15.975	25.21	5.88	20.375	19.3	9.985	10.075	16.16	0.753557	5.60998e-30		-0.929189	1.10235e-77		0.253382	1.91443e-08		0.713221	1.4233e-64		-1.38903	1.3776e-191	down	-0.317771	1.06226e-12		0.750367	2.3463e-46		1.8217	1.79032e-238	up
ENSRNA050016685	2.145	1.585	0.525	1.06	2.715	1.29	1.02	1.375	0.932402	2.18527e-05		-1.05816	1.42337e-14	down	0.322063	0.0102351		-0.381579	0.0105464		-0.354521	0.035531		0.408381	0.024373		0.513884	0.00412416		1.0379	3.79977e-06	up
ENSRNA050016686	737.91	759.855	345.97	974.94	894.84	544.99	500.535	813.505	0.513048	8.12864e-165		-0.704806	0		0.275846	2.12954e-90		0.125566	9.87114e-18		-0.554526	2.11484e-280		-0.238337	6.75359e-73		0.760922	0		1.51231	0	up
ENSRNA050016687	34.54	0	6.445	51.015	50.195	44.11	0	0	0	1		-0.487933	0.660153		0.424566	0.697411		-3.31083	0.0609281		3.24746	0.062783		-3.65053	0.0261392	down	0	1		2.68524	0.0663386
ENSRNA050016688	0	0	0	0	0	22.385	37.525	46.835	0	1		0	1		0	1		0	1		0	1		3.36048	0.0555848		0.342472	0.814056		0	1
ENSRNA050016783	2.395	2.98	1.34	3.27	4.31	2.16	2.91	2.93	1.09168	8.80077e-17	up	-0.97064	1.83694e-19		0.822063	4.23607e-15		0.384183	0.0016266		-0.532759	1.18718e-05		-0.134714	0.265205		0.0807779	0.5452		1.30717	3.33575e-24	up
ENSRNA050016784	6.87	12.695	4.1	9.755	11.18	3.31	4.585	6.96	0.134534	0.32974		-1.74332	1.53531e-63	down	0.697512	1.19764e-15		0.959307	2.49731e-29		-2.00512	5.83459e-87	down	-0.473332	2.78068e-07		0.662784	1.80065e-09		1.27065	4.75323e-36	up
ENSRNA050016807	167.475	167.04	80.96	218.36	214.345	131.895	128.83	187.305	0.642591	0		-0.681948	0		0.331818	4.26348e-226		0.0616643	8.31434e-08		-0.411794	7.5408e-266		-0.197152	2.35095e-84		0.615529	0		1.45527	0	up
ENSRNA050016808	15.35	44.815	0	44.18	26.975	8.6	17.1	25.425	7.05303	9.48042e-16	up	-1.71337	2.65026e-09	down	0.920705	0.000287153		1.71488	1.60407e-14	up	-2.50755	5.61356e-23	down	-0.709018	0.000350032		0.611513	0.0144823		8.37356	2.76083e-32	up
ENSRNA050016809	19.055	0	0	0	5.74	0	3.375	0	0	1		0	1		-1.60797	0.439145		0	1		0	1		0	1		0	1		0	1
ENSRNA050016810	0	0	0	0	1.425	0	0	0	0	1		-5.00408	7.57027e-05	down	5.00808	6.56555e-05	up	0	1		0	1		0	1		0	1		0	1
ENSRNA050016812	34.3	21.935	14.425	64.905	50.415	33.905	35.245	35.56	1.19727	0.116562		-0.633709	0.321698		0.467639	0.459711		-0.709699	0.386993		0.54363	0.525441		-0.756933	0.187635		0.035613	1		1.98982	0.00349341	up
ENSRNA050017149	0	0.58	0	0	0	0	0	0	0	1		0	1		0	1		0	1		0	1		0	1		0	1		0	1
ENSRNA050017151	2.45	9.165	1.24	2.61	1.745	0.945	0.465	1.115	-1.45026	0.00822485	down	-0.906547	0.0401085		-0.46203	0.194965		1.9837	1.45293e-19	up	-3.35228	5.59491e-34	down	-1.18793	0.00149883	down	1.34267	0.0206856	up	1.08035	0.00402101	up
ENSRNA050017158	0	0	1.485	3.585	0	0	0	0	0	1		0	1		0	1		0	1		0	1		0	1		0	1		1.15371	0.65831
ENSRNA050017159	0	0	0	0	0	0	1.715	1.83	0	1		0	1		0	1		0	1		0	1		0	1		0.074306	1		0	1
ENSRNA050017160	0	0	0	1.695	0	0	0	1.83	0	1		0	1		0	1		0	1		0	1		0.0184944	1		0	1		0	1
ENSRNA050017161	0	0	7.875	0	0	26.59	0	0	0	1		0	1		0	1		0	1		0	1		0	1		0	1		0	1
ENSRNA050017167	1.93	2.01	1.685	2.205	0.76	1.6	0.63	1.595	-0.946964	3.40776e-28		1.27668	2.76518e-59	up	-1.06832	3.21072e-39	down	0.0643871	0.454699		0.14397	0.0432152		-0.0138009	0.935663		1.41913	3.20326e-68	up	0.485971	3.13816e-12
ENSRNA050017168	0	0	0	0	0	0	7.02	0	0	1		0	1		0	1		0	1		0	1		0	1		0	1		0	1
ENSRNA050017170	0	0	0.78	0	0	0	0	0	0	1		0	1		0	1		0	1		0	1		0	1		0	1		0	1
ENSRNA050017176	3.555	5.585	3.285	7.89	2.96	2.205	4.305	4.3	0.412471	0.450246		-0.425014	0.558986		-0.199018	0.796905		0.757434	0.135825		-1.38147	0.00891341	down	-0.840469	0.0412452		0.0249441	1		1.27788	0.00387954	up
ENSRNA050017177	2.98	6.085	0.18	0	0.36	2.5	0	0	0	1		2.71517	0.00478484	up	-2.91762	0.0013975	down	1.14335	0.0181238	up	-1.3458	0.00576379	down	0	1		0	1		0	1
ENSRNA050017182	1.555	0	0	0	0	0	0	0	0	1		0	1		0	1		0	1		0	1		0	1		0	1		0	1
ENSRNA050017191	2.43	3.045	1.045	2.95	3.595	2.09	1.515	2.31	0.518012	0.00198981		-0.761389	1.2624e-11		0.548403	4.55751e-07		0.385407	0.00120648		-0.598394	5.81329e-07		-0.348004	0.003767		0.669514	1.24198e-06		1.53553	1.27001e-28	up
ENSRNA050017193	17.235	97.46	14.545	20.225	16.815	7.48	4.705	9.77	-1.64332	8.32675e-13	down	-1.20487	2.90969e-09	down	0.0228859	0.985719		2.59482	5.08272e-132	up	-3.7768	3.33219e-185	down	-1.0219	2.86021e-08	down	1.0913	3.72e-05	up	0.46988	0.00776211
ENSRNA050017194	0.31	0.79	0.405	0.85	0.56	0	0	0.2	-4.79157	0.000190071	down	-5.20483	1.88869e-05	down	0.85409	0.159161		1.39446	0.0125244	up	-5.7452	3.48138e-07	down	-2.09595	0.000309499	down	3.7703	0.0196201	up	1.07468	0.0384493	up
ENSRNA050017196	0	6.695	5.01	33.255	87.685	15.94	53.335	3.61	3.4578	4.70579e-09	up	-2.41195	8.49707e-10	down	7.03301	4.42475e-16	up	0	1		1.25738	0.125573		-3.23035	2.40392e-05	down	-3.93292	2.60178e-09	down	2.75523	0.000105687	up
ENSRNA050017198	0	0	0	0	21.09	0	0	23.985	0	1		0	1		0	1		0	1		0	1		0	1		0	1		0	1
ENSRNA050017200	57.435	0	0	0.39	14.835	0	0	36.225	0	1		0	1		-1.76164	0.161656		-3.41492	0.0480577	down	0	1		6.63688	0.0593359		0	1		0	1
ENSRNA050017201	25.085	98.885	17.25	26.175	23.925	11.155	8.545	19.615	-1.01723	7.07913e-06	down	-1.12925	1.5487e-08	down	-0.0172788	1		2.08598	9.6086e-75	up	-3.2325	5.48368e-120	down	-0.384799	0.0317025		1.23165	3.57564e-08	up	0.599217	0.00110103
ENSRNA050017269	1.695	0	1.21	0.47	1.24	0	0	0	0	1		0	1		-0.347967	0.853576		0	1		0	1		0	1		0	1		-1.43125	0.502775
ENSRNA050017289	5.285	3.585	3.82	4.355	17.82	31.77	8.26	90.59	1.07913	3.00468e-17	up	0.845699	2.56958e-41		1.73624	1.4948e-70	up	-0.480933	0.00217366		3.06287	5.51672e-233	up	4.41493	0	up	3.54138	0	up	0.205585	0.267669
ENSRNA050017303	0	0	0	0	4.17	0	4.755	0	6.71291	6.37419e-13	up	-6.41153	4.13912e-11	down	6.41553	3.32386e-11	up	0	1		0	1		0	1		-6.5407	2.56338e-12	down	0	1
ENSRNA050017584	11.09	14.04	9.95	15.545	12.43	12	13.285	9.735	0.389925	8.74018e-07		-0.0298781	0.800691		0.146472	0.0807335		0.418939	1.00305e-07		-0.302345	9.75503e-05		-0.673749	3.74776e-18		-0.387284	2.17659e-06		0.67639	7.23626e-19
ENSRNA050017624	1.69	1.725	1.765	2.365	3.065	2.89	2.355	2.7	0.382892	0.0270462		-0.0598401	0.76828		0.826114	2.68737e-07		0.112518	0.658704		0.653756	8.11431e-05		0.201581	0.232988		0.271174	0.0946242		0.452484	0.0131752
ENSRNA050017625	3.27	1.62	4.8	7.62	2.11	4.38	2.39	5.615	-1.03693	5.20894e-17	down	1.09002	2.7807e-16	up	-0.662808	4.95716e-06		-0.911566	4.85145e-09		1.33878	4.89473e-21	up	-0.426381	4.44629e-06		1.30323	6.35299e-27	up	0.692679	2.46553e-13
ENSRNA050017629	1.615	1.625	0.54	2.555	1.98	1.36	1.45	1.47	1.40947	3.03675e-06	up	-0.53906	0.0224102		0.278654	0.235062		0.0696554	0.872661		-0.330062	0.209528		-0.772936	0.000256861		0.0930914	0.785231		2.27549	4.21703e-18	up
ENSRNA050017632	167.52	221.455	121.125	196.2	205.675	261.555	87.975	605.67	-0.488806	2.01222e-42		0.353488	1.11965e-47		0.289554	2.64936e-26		0.474294	6.1441e-69		0.168748	6.33648e-12		1.66052	0	up	2.85891	0	up	0.709584	2.8497e-129
ENSRNA050017633	75.575	88.775	49.665	84.81	93.635	114.64	37.855	262.025	-0.413677	3.72326e-10		0.295726	1.26381e-11		0.310895	1.26201e-10		0.306403	1.00347e-09		0.300218	2.13085e-11		1.6602	0	up	2.86172	0	up	0.787839	1.32058e-48
ENSRNA050017664	0	0	0	0	0	0	1.645	0	0	1		0	1		0	1		0	1		0	1		0	1		0	1		0	1
ENSRNA050017669	3.17	4.2	3.885	2.74	0.72	2.625	0.775	3.495	-2.39242	6.57336e-46	down	1.93944	1.0328e-23	up	-2.15046	3.86401e-31	down	0.538833	1.33849e-05		-0.749847	2.62534e-09		0.358187	0.00847035		2.2569	6.04873e-37	up	-0.493713	0.000169649
ENSRNA050017686	5.855	4.71	2.45	0.555	7.52	7.785	6.6	5.585	1.45356	0.00361639	up	0.0409089	1		0.415995	0.353217		-0.163313	0.830786		0.620217	0.172796		3.34286	1.52908e-05	up	-0.235662	0.645863		-2.12496	0.0383521	down
ENSRNA050017688	0	0	0	0	0	0	0	0	0	1		0	1		0	1		0	1		0	1		0	1		0	1		0	1
ENSRNA050017703	3.92	3.115	10.095	0.95	0.17	0.795	0.42	2.745	-4.74964	4.89115e-136	down	2.55323	5.69113e-07	up	-4.95328	1.23242e-51	down	-0.539449	0.00113165		-1.8606	9.91605e-15	down	1.77476	4.6635e-15	up	2.93299	4.4469e-27	up	-3.59142	1.82453e-113	down
ENSRNA050017707	0	0	0	0	0	0	0	0	0	1		0	1		0	1		0	1		0	1		0	1		0	1		0	1
ENSRNA050017711	0.965	2.46	0.96	0.415	0.03	0.08	0.08	0.11	-3.61265	3.67485e-10	down	1.35712	0.408324		-4.97156	2.53243e-11	down	1.43775	1.83723e-08	up	-5.05219	3.77315e-27	down	-1.82261	0.00885012	down	0.581266	0.647855		-1.20877	0.00369123	down
ENSRNA050017717	183.275	309.65	152.05	198.93	158.435	151.46	61.225	390.61	-1.33325	3.33558e-137	down	-0.0848722	0.0714441		-0.179372	2.28114e-05		0.857965	1.00505e-130		-1.12221	2.04264e-203	down	1.0049	4.00881e-212	up	2.73393	0	up	0.395777	3.82295e-22
ENSRNA050017720	0	0	0	0	0	0	0	0	0	1		0	1		0	1		0	1		0	1		0	1		0	1		0	1
ENSRNA050017726	177.98	208.36	81.34	236.205	200.445	133.22	113.6	216.11	0.457255	4.59041e-83		-0.574043	2.4977e-213		0.153909	5.91426e-19		0.294402	1.82651e-65		-0.714537	0		-0.105378	6.032e-11		0.99717	0		1.5598	0	up
ENSRNA050017732	0	0	0	0	1.645	0	0	0	0	1		0	1		0	1		0	1		0	1		0	1		0	1		0	1
ENSRNA050017734	0	0	0	0	0	0	0	0	0	1		0	1		0	1		0	1		0	1		0	1		0	1		0	1
ENSRNA050017735	6.305	0	11.68	24.065	0	0	0	0	0	1		0	1		0	1		0	1		0	1		0	1		0	1		0.738676	0.72829
ENSRNA050017788	40.85	67.225	33.685	39.6	37.315	32.23	11.345	76.06	-1.59681	1.28304e-96	down	-0.21625	0.00040208		-0.125509	0.0319652		0.803752	2.64775e-62		-1.14551	1.43702e-111	down	0.969949	2.9067e-95		2.81738	0	up	0.250624	2.92127e-05
ENSRNA050018636	124.31	46.925	117.045	120.83	43.65	40.235	33.295	32.96	-1.82466	3.26359e-114	down	-0.123329	0.285456		-1.46581	3.19769e-83	down	-1.26399	4.78882e-63	down	-0.325153	0.00176051		-1.87615	1.15369e-114	down	0.0158011	0.985507		0.0672928	0.375508
ENSRNA050018651	0.45	0.49	0.625	1.07	0.7	0.07	0.645	0.42	0.0281607	1		-3.30078	1.20604e-09	down	0.641652	0.0747384		0.158676	0.789844		-2.8178	4.00948e-06	down	-1.34048	2.75173e-05	down	-0.552952	0.149778		0.815688	0.0073924
ENSRNA050018652	6.52	25.55	4.14	10.995	10.605	3.825	3.58	7.835	-0.228907	0.197353		-1.4492	5.73228e-30	down	0.691579	8.67149e-10		2.02968	5.60457e-112	up	-2.78729	6.62982e-162	down	-0.475554	1.35496e-05		1.19063	3.73497e-17	up	1.43728	1.88598e-31	up
ENSRNA050018653	1.13	1.425	0.495	0.855	6.02	1.17	3.225	1.155	2.7298	1.60339e-18	up	-2.34642	1.19145e-27	down	2.42012	8.77979e-29	up	0.427672	0.244385		-0.353975	0.32326		0.440618	0.270707		-1.40827	4.54467e-08	down	0.880914	0.0777891
ENSRNA050018654	0.38	0.845	0.16	0.55	0.595	0.19	0.375	0.22	1.14195	0.175207		-1.65616	0.0225664	down	0.640718	0.321822		1.23292	0.0321006	up	-2.24836	0.000585957	down	-1.27218	0.0758476		-0.668736	0.43199		1.74539	0.0271329	up
ENSRNA050018655	9.715	5.37	4.8	17.89	15.665	4.075	14.105	9.945	1.53106	1.17104e-21	up	-2.00044	1.66782e-33	down	0.725263	7.44848e-08		-0.804052	1.25094e-05		-0.471121	0.0474839		-0.862306	5.14463e-11		-0.479678	0.000706541		1.91369	2.69405e-36	up
ENSRNA050018656	126.74	236.715	71.405	231.86	126.74	86.18	73.44	179.925	0.0209725	0.796729		-0.558909	1.98054e-34		0.0150817	0.812743		0.980154	5.31696e-165		-1.52398	0	down	-0.335958	3.17584e-24		1.34792	1.04716e-211	up	1.70486	0	up
ENSRNA050018658	0.655	1.08	4.575	13.525	0.95	0.67	5.485	9.29	0.240803	0.296753		-0.528892	0.391399		0.578049	0.333877		0.820847	0.163269		-0.771689	0.174727		-0.526851	0.000287564		0.817944	4.94856e-06		1.5856	1.50057e-21	up
ENSRNA050018659	0.32	0.635	0.125	0.91	0.88	0	0	0.01	0	1		-5.08288	4.47938e-05	down	1.46161	0.0316801	up	1.02777	0.211048		-4.64905	0.000806964	down	-6.22364	3.30021e-05	down	0	1		2.95363	0.000657128	up
ENSRNA050018662	499.42	783.29	218.01	626.53	538.7	300.58	229.87	468.25	0.0606682	0.0858118		-0.840691	3.7886e-251		0.124425	2.87128e-08		0.742886	9.27064e-296		-1.45915	0	down	-0.394145	1.07573e-73		1.0793	0	up	1.53412	0	up
ENSRNA050018663	0	0.39	0.26	0.78	0.355	0	0.23	0.23	-0.187279	0.965502		-3.38033	0.0537029		3.38433	0.0496012	up	3.57898	0.0420702	up	-3.57498	0.0374783	down	-1.72708	0.0536491		0.074306	1		1.61411	0.0795314
ENSRNA050018664	90.565	168.47	60.485	177.84	132.82	68.14	69.275	136.395	0.177343	0.0142092		-0.97332	2.89664e-63		0.579357	1.48425e-26		0.990923	6.40672e-82		-1.38489	7.83672e-139	down	-0.36049	7.28895e-15		1.01737	5.71194e-70	up	1.55521	9.84842e-179	up
ENSRNA050018665	79.715	242.215	37.965	170.165	70.91	44.31	28.505	113.485	-0.439799	2.44562e-13		-0.681426	6.7964e-49		-0.162339	8.03014e-05		1.66055	0	up	-2.50432	0	down	-0.558563	9.33552e-79		2.05135	0	up	2.17011	0	up
ENSRNA050018667	0.35	0.05	0.185	0.545	0.265	0.23	0.76	0.05	2.02336	0.000433342	up	-0.224057	0.85154		-0.381936	0.636882		-2.77065	0.00815189	down	2.16466	0.0643504		-3.42068	0.000107843	down	-3.84293	1.6966e-06	down	1.6011	0.0184696	up
ENSRNA050018668	44.25	64.325	27.74	13.365	36.165	23.91	13.93	43.86	-1.01283	3.973e-05	down	-0.64412	0.00209915		-0.197249	0.313048		0.676388	1.86318e-05		-1.51776	1.22188e-17	down	1.62789	2.48805e-13	up	1.69149	2.55393e-14	up	-0.949232	0.000234258
ENSRNA050018669	22.595	34.41	7.695	33.705	42.59	21.285	12.455	20.98	0.64425	0.0751408		-1.03422	4.06124e-07	down	0.95818	1.78096e-06		0.687527	0.00216962		-0.763562	0.000613945		-0.655923	0.00357326		0.771894	0.0067138		2.07207	3.6773e-14	up
ENSRNA050018672	168.99	276.715	86.82	205.49	119.955	102.755	148.2	187.23	0.769412	0.000321451		-0.3777	0.112694		-0.359338	0.077952		0.832579	3.53926e-07		-1.56962	6.24194e-18	down	-0.0958836	0.66426		0.332161	0.0792679		1.19746	3.20042e-09	up
ENSRNA050018673	126.165	168.39	96.32	212.61	115.6	82.255	97.08	171.9	0.000585293	1		-0.635136	0.0110525		-0.0267338	0.996444		0.558349	0.00741221		-1.22022	4.33058e-08	down	-0.244026	0.194625		0.808509	8.83378e-05		1.05312	9.35949e-08	up
ENSRNA050018674	0	0.075	0.365	0.52	0.2	0	0.445	1.05	0.270001	0.878572		0	1		0	1		0	1		0	1		1.01355	0.205537		1.29918	0.106497		0.555635	0.695222
ENSRNA050018675	5.52	14.525	4.715	10.085	6.715	6.555	6.215	5.7	0.153233	0.950583		-0.307498	0.728829		0.815621	0.29148		2.11816	0.000323065	up	-1.61004	0.00279264	down	-0.315551	0.59723		1.39915	0.0337332	up	1.86794	0.00417751	up
ENSRNA050018676	224.695	372.12	224.715	275.95	138.79	141.14	50.115	459.255	-2.18235	0	down	0.00609059	0.99232		-0.664334	1.40823e-60		0.827245	2.67815e-147		-1.48549	0	down	0.771283	5.53759e-160		3.25825	0	up	0.304614	6.81579e-19
ENSRNA050018677	144.015	177.16	106.655	241.75	251.95	269.78	0	173.83	-7.2794	3.97808e-19	down	0.020934	0.988674		0.777899	1.17355e-05		0.343008	0.111006		0.455825	0.009823		-0.361458	0.0497349		8.0541	3.61105e-28	up	1.13617	1.01052e-08	up
ENSRNA050018679	0	0	27.365	0	23.375	9.68	18.715	0	-0.538045	0.723821		-1.52348	0.381913		0	1		0	1		0	1		0	1		0	1		0	1
ENSRNA050018681	107.06	288.9	72.035	109.9	42.585	27.79	21.065	44.94	-1.79388	3.59822e-179	down	-0.606062	1.51017e-18		-1.32843	1.2914e-164	down	1.49523	0	up	-3.42972	0	down	-1.26307	2.33606e-152	down	1.15767	3.04621e-57	up	0.626865	5.81032e-50
ENSRNA050018682	13.2	0	0	42.485	0	14.355	0	0	0	1		0	1		0	1		0	1		0	1		0	1		0	1		0	1
ENSRNA050018683	1.105	62.02	31.73	74.405	0	0	10.635	0	-1.68937	0.266213		0	1		0	1		5.9877	0.0138488	up	-3.79927	0.0206486	down	-3.84148	0.0149823	down	0	1		0.916072	0.425866
ENSRNA050018685	280.01	250.725	197.375	360.035	392.98	140.465	214.665	198.715	0.100624	0.669445		-1.62593	4.73345e-20	down	0.557744	0.000214085		-0.0610968	0.832581		-1.00709	1.02358e-06	down	-0.771881	5.61959e-06		-0.100605	0.67616		0.7719	5.57777e-06
ENSRNA050018686	236.735	322.93	138.135	407.985	255.735	230.355	222.915	243.56	0.663532	0.000924743		-0.252947	0.190615		0.139858	0.487689		0.518226	0.00259335		-0.631315	0.000229161		-0.669849	2.18108e-05		0.12127	0.572125		1.45465	6.95267e-17	up
ENSRNA050018687	208.565	374.005	203.96	471.76	334.99	184.495	96.835	284.41	-1.08234	8.95637e-07	down	-0.947381	3.96656e-08		0.721798	1.40358e-05		0.90127	5.45374e-08		-1.12685	3.80534e-11	down	-0.649007	8.23464e-06		1.54957	7.4275e-14	up	1.11624	3.3727e-13	up
ENSRNA050018688	165.55	429.945	228.08	492.69	220.895	152.38	133.385	371.74	-0.802594	6.05874e-05		-0.665207	0.00128635		0.53219	0.00840622		1.51207	3.15374e-19	up	-1.64508	1.13611e-21	down	-0.354207	0.0103068		1.48903	1.10504e-16	up	1.04065	1.63147e-12	up
ENSRNA050018690	0	0	11.72	56.695	1.745	0	47.585	1.025	1.90655	0.141922		0	1		0	1		0	1		0	1		-5.82128	0.0148037	down	-5.5878	0.0227813	down	2.14004	0.116774
ENSRNA050018691	0	0	38.855	1.19	0	0	0	0	0	1		0	1		0	1		0	1		0	1		0	1		0	1		-5.06769	0.0564758
ENSRNA050018692	55.095	99.03	46.195	61.345	33.725	28.11	10.69	84.68	-2.12776	1.14615e-59	down	-0.28799	0.0173244		-0.659704	1.15141e-11		0.948448	1.05489e-36		-1.89614	1.36962e-103	down	0.496846	6.29936e-11		3.0369	1.27926e-154	up	0.412295	4.58548e-06
ENSRNA050018693	3.52	0	0	0	0	0	0	0	0	1		0	1		0	1		0	1		0	1		0	1		0	1		0	1
ENSRNA050018797	23.175	23.96	15.005	53.295	52.545	15.515	52.825	29.95	1.8039	3.5522e-05	up	-1.77002	5.61161e-05	down	1.44573	0.000486794	up	0.285622	0.691719		-0.609909	0.320554		-0.846459	0.0373181		-0.886286	0.0247879		1.76407	0.000142543	up
ENSRNA050018807	787.355	873.585	435.71	1311.51	584.795	411.65	385.13	1094.49	-0.257442	0.291074		-0.619516	0.00448106		-0.380822	0.0388934		0.193532	0.314447		-1.19387	9.86152e-10	down	-0.171415	0.266238		1.49573	1.42285e-16	up	1.4097	3.42411e-17	up
ENSRNA050018817	0	0	0.57	0	0	0	0	0	0	1		0	1		0	1		0	1		0	1		0	1		0	1		0	1
ENSRNA050018831	0	12.825	0	3.645	77.93	32.83	137.745	32.885	5.55142	1.49677e-06	up	-1.46478	0.0720236		4.65147	0.000530271	up	0	1		1.12496	0.432932		3.15427	0.0644797		-2.0544	0.0018485	down	0	1
ENSRNA050018841	222.07	90.24	209.02	491.32	288.285	17.59	74.325	328.435	-1.5601	0.00533069	down	-4.35284	4.50817e-08	down	0.255665	0.59408		-1.41726	0.0121813	down	-2.67992	0.0180962	down	-0.514086	0.151723		2.08126	5.98698e-05	up	1.03524	0.00674262	up
ENSRNA050018863	0	0	0	0	0	0	0	0	0	1		0	1		0	1		0	1		0	1		0	1		0	1		0	1
ENSRNA050018901	0	0	11.99	0	0	0	0	0	0	1		0	1		0	1		0	1		0	1		0	1		0	1		0	1
ENSRNA050018908	2.295	3.26	0.8	2.695	2.29	1.525	1.07	1.51	0.393727	0.117334		-0.568456	0.000983194		-0.00276694	1		0.579414	6.11274e-05		-1.15064	1.09962e-13	down	-0.818884	6.65011e-07		0.566237	0.00754006		1.77885	2.70756e-21	up
ENSRNA050018909	46.365	32.42	19.825	51.22	51.705	37.725	29.37	46.535	0.541865	1.82256e-32		-0.433858	1.49853e-36		0.132326	7.58178e-05		-0.443337	5.28355e-33		0.141805	0.00045058		-0.113185	0.000927131		0.736818	9.65937e-86		1.39187	3.16725e-271	up
ENSRNA050018910	1.76	1.805	0.735	1.185	3.23	1.11	0.475	1.305	-0.656107	0.0552129		-1.52384	1.19311e-16	down	0.863948	1.73596e-07		0.103084	0.708939		-0.762972	0.000585465		0.172753	0.539867		1.52992	1.22443e-07	up	0.701059	0.0143787
ENSRNA050018911	87.615	90.125	44.76	122.61	115.11	69.96	67.925	111.39	0.570397	1.22131e-65		-0.700608	3.57645e-154		0.371136	1.63565e-49		0.110088	9.42726e-05		-0.439561	1.98666e-53		-0.114865	1.9638e-06		0.781109	1.12355e-182		1.46637	0	up
ENSRNA050018912	41.91	72.325	21.24	76.385	53.675	32.475	26.185	61.71	0.277711	1.55423e-07		-0.714485	8.59499e-73		0.348538	1.13822e-20		0.850483	2.33391e-131		-1.21643	9.06502e-236	down	-0.290802	2.39991e-20		1.30065	9.39311e-226	up	1.86916	0	up
ENSRNA050018913	301.58	280.14	159.185	396.4	408.37	241.85	261.78	359.84	0.721155	1.08549e-102		-0.757959	6.39198e-165		0.440836	3.12288e-63		0.0317829	0.36566		-0.348906	8.58836e-30		-0.119026	5.46424e-06		0.495112	7.14308e-70		1.33529	0	up
ENSRNA050018914	382.565	375.93	188.41	490.06	471.01	297.085	299	442.745	0.645142	5.79781e-185		-0.65223	6.02285e-287		0.29074	9.17352e-66		0.0553471	0.00436774		-0.416837	2.65313e-103		-0.123239	9.76486e-14		0.630733	1.67784e-258		1.39911	0	up
ENSRNA050018915	1.885	1.105	0.295	1.02	3.36	1.18	1.195	1.355	2.01828	8.92827e-05	up	-1.50075	1.23974e-07	down	0.833217	0.0011337		-0.705427	0.0529968		0.0378937	1		0.403973	0.341777		0.205876	0.647841		1.82018	0.00141255	up
ENSRNA050018917	1.22	4.075	1.295	4.65	0.995	1.235	1.905	3.46	0.534138	0.18269		0.297522	0.604258		-0.272168	0.633823		1.81499	2.68509e-08	up	-1.78964	3.10064e-08	down	-0.435188	0.0907104		0.874405	0.00438193		1.84373	1.46825e-09	up
ENSRNA050018918	55.06	90.39	31.315	91.45	73.9	30.27	29.125	61.41	-0.121655	0.183812		-1.29148	3.00404e-81	down	0.436013	1.43141e-13		0.803593	4.24831e-46		-1.65906	1.04372e-143	down	-0.544975	1.79549e-23		1.13561	2.89301e-56	up	1.55893	1.51983e-136	up
ENSRNA050018919	21.155	33.2	19.7	60.095	23.565	16.035	13.48	40.1	-0.55612	1.50934e-06		-0.565638	1.65132e-07		0.17752	0.0948364		0.728134	6.10174e-15		-1.11625	1.34474e-29	down	-0.571331	3.63894e-17		1.61258	5.38128e-62	up	1.62779	7.63854e-96	up
ENSRNA050018920	103.455	163.215	38.525	115.19	108.62	55.045	36.85	75.805	-0.0827666	0.33013		-0.981348	7.71254e-77		0.0816516	0.0946718		0.746735	1.09829e-72		-1.64643	7.31185e-256	down	-0.576077	3.47281e-32		1.09914	1.48539e-65	up	1.59245	3.67057e-177	up
ENSRNA050018921	15.715	24.825	8.78	29.42	18.34	8.755	10.905	18.755	0.293076	0.0608636		-1.06602	7.38119e-16	down	0.237917	0.0486484		0.75046	4.21049e-12		-1.57857	1.11174e-37	down	-0.616072	3.95609e-10		0.849869	1.108e-11		1.75902	1.34217e-52	up
ENSRNA050018922	0.645	4.285	0.275	1.33	0.565	0	0.21	0.705	-0.416125	0.819457		-3.79263	0.0182997	down	-0.239	0.846612		2.80344	1.48845e-09	up	-6.83507	1.3134e-13	down	-0.88698	0.176891		1.81618	0.0697062		2.28704	0.00455277	up
ENSRNA050018924	0.07	0.225	0.185	1.03	0.47	0.38	0.28	0	0.591234	0.71014		-0.20138	0.917031		2.72074	0.0566503		1.83411	0.341091		0.68525	0.607985		-4.70288	0.0004181	down	0	1		2.49657	0.00808004	up
ENSRNA050018926	21.425	19.56	10.47	28.105	24.11	18.655	17.455	25.29	0.719322	9.42106e-09		-0.356329	0.000674994		0.173671	0.0975992		-0.0548975	0.718772		-0.12776	0.298262		-0.124976	0.216043		0.597057	6.27146e-09		1.44136	1.34169e-38	up
ENSRNA050018927	1970.25	1949.54	942.695	2537.99	2202.47	1478.83	1315.15	2267.67	0.487367	1.83085e-74		-0.592946	1.22874e-167		0.216361	1.36905e-26		0.118225	5.0067e-08		-0.49481	1.46441e-107		-0.130244	1.06369e-11		0.810293	9.34431e-300		1.4279	0	up
ENSRNA050018928	11.67	11.16	3.155	6.03	15.505	11.89	11.775	5.765	1.92909	1.84123e-07	up	-0.411968	0.135877		0.46079	0.0882653		0.057639	0.947489		-0.00881704	1		-0.0365657	1		-0.995152	0.00266337		0.970505	0.0510886
ENSRNA050018929	66.695	96.27	41.23	127.6	86.945	57.17	53.175	107.51	0.346175	2.4866e-09		-0.595952	7.35503e-36		0.377646	2.52751e-16		0.602376	2.44189e-40		-0.820681	1.10605e-68		-0.219771	6.3631e-09		1.07841	4.67645e-122	up	1.64435	1.25641e-280	up
ENSRNA050018932	0	0.5	0	0	0	0	0	0	0	1		0	1		0	1		0	1		0	1		0	1		0	1		0	1
ENSRNA050018933	0	0	0	0.285	0	0.275	0.845	1.205	0	1		0	1		0	1		0	1		0	1		2.00456	0.210207		0.475404	0.753973		0	1
ENSRNA050018934	5.1	56.675	0	27.95	30.605	20.745	20.12	20.87	7.30755	3.00121e-18	up	-0.541318	0.0203157		2.66854	4.1913e-17	up	3.64217	2.85621e-40	up	-1.51494	2.31607e-15	down	-0.451116	0.0641587		0.00134129	1		7.76001	1.12259e-22	up
ENSRNA050018935	0	0	0	0	0	0	0	0	0	1		0	1		0	1		0	1		0	1		0	1		0	1		0	1
ENSRNA050018936	187.075	44.945	90.1	227.88	246.06	46.73	94.045	117.54	0.0375926	0.974516		-2.53855	1.63466e-29	down	0.457495	0.00502779		-1.96846	1.81218e-15	down	-0.112593	0.853872		-0.884594	2.2064e-06		0.32673	0.181284		1.24892	1.54161e-10	up
ENSRNA050018937	0	0	0	0	0	0	9.77	0	0	1		0	1		0	1		0	1		0	1		0	1		0	1		0	1
ENSRNA050018938	4.205	9.55	4.765	12.34	17.135	2.91	11.125	9.775	1.21374	8.37356e-08	up	-2.53694	1.06465e-27	down	2.03745	1.17702e-21	up	1.29396	4.04789e-07	up	-1.79345	6.43491e-11	down	-0.294402	0.150191		-0.113768	0.637995		1.39438	7.07444e-10	up
ENSRNA050018939	0.745	0.775	0	0.2	1.225	0.81	0.11	0.19	0	1		-0.58118	0.428484		0.747861	0.29339		0.123888	0.973041		0.0427934	1		-0.119668	1		0.768416	0.73198		0	1
ENSRNA050018941	366.465	141.515	60.19	251.2	0	85.785	0	133.43	-6.54884	1.76066e-12	down	6.80394	7.24636e-14	up	-8.95588	1.07962e-47	down	-1.17858	2.13844e-12	down	-0.973365	8.49334e-05		-0.933923	5.96246e-07		7.58337	1.56368e-21	up	1.96845	9.21906e-20	up
ENSRNA050018942	35.035	11.035	5.92	17.165	24.925	33.53	31.65	40.325	2.38515	3.29918e-08	up	0.380321	0.276597		-0.378821	0.267384		-1.49618	0.000163913	down	1.49768	0.000137258	up	1.27621	0.00011439	up	0.378351	0.206017		1.48729	0.00737856	up
ENSRNA050018946	24.675	5.25	15.08	0	50.545	36.46	18.115	38.485	0.258366	0.946439		-0.726238	0.498425		1.1632	0.27014		-2.0493	0.305566		2.48625	0.148938		3.43263	0.0470126	up	1.07702	0.376789		0	1
ENSRNA050018948	4.87	21.47	0	0	0	24.6	20.13	0	0	1		0	1		0	1		2.27428	0.348629		0.245735	0.955809		0	1		0	1		0	1
ENSRNA050018949	229.725	418.645	179.685	476.845	282.04	118.22	126.905	335.935	-0.517794	0.0185039		-1.35497	1.63935e-11	down	0.310823	0.0796425		0.921302	3.70806e-09		-1.96545	1.0582e-26	down	-0.431615	0.00234557		1.40112	5.24108e-14	up	1.31494	5.22474e-17	up
ENSRNA050019070	0	94	0	0	2.2	0	0	0	0	1		-0.425843	1		0	1		4.65051	0.000951141	up	-6.48301	0.000674653	down	0	1		0	1		0	1
ENSRNA050019085	0	0	0	0	1.225	0	0	0	0	1		0	1		0	1		0	1		0	1		0	1		0	1		0	1
ENSRNA050019092	1.53	5.86	2.425	1.96	0.53	0.235	0.57	0.295	-2.11399	1.42672e-07	down	-1.20887	0.13951		-1.51173	0.00154921	down	2.00829	1.22792e-14	up	-4.7289	2.1327e-30	down	-2.68481	1.69742e-07	down	-0.866297	0.254791		-0.295476	0.445847
ENSRNA050019093	165.975	597.88	177.14	279.99	75.19	30.295	67.515	67.22	-1.41268	8.6589e-299	down	-1.31163	1.00206e-109	down	-1.13303	1.21781e-190	down	1.91555	0	up	-4.36021	0	down	-2.05079	0	down	0.0543673	0.342001		0.692476	5.04236e-146
ENSRNA050019095	0.885	0.865	0	0.36	0.845	0.575	0	0.69	0	1		-0.492905	0.706478		-0.0336114	1		0.123028	0.993399		-0.649544	0.591113		0.850439	0.553453		0	1		0	1
ENSRNA050019119	7.25	0	18.805	0	0	0	0	35.96	0	1		0	1		0	1		0	1		0	1		3.90991	0.0126409	up	3.96573	0.01074	up	0	1
ENSRNA050019120	74.74	94.105	9.68	89.6	0	37.35	53.995	33.735	2.37384	0.00904894	up	4.10049	0.0069043	up	-5.01703	6.60888e-05	down	0.412057	0.510357		-1.32859	0.0303444	down	-1.2393	0.059207		-0.672427	0.38041		2.94072	0.000628108	up
ENSRNA050019262	342.985	348.24	147.745	514.97	465.23	259.93	279.6	470.375	0.933473	4.50859e-22		-0.897424	4.66522e-32		0.520152	4.14127e-13		0.157607	0.0667949		-0.534879	2.23934e-10		-0.0925952	0.197423		0.760606	1.20217e-24		1.78667	7.40373e-101	up
ENSRNA050019265	0.34	1.31	0.48	0.735	4.93	0.69	2.66	1.41	2.48257	7.35351e-08	up	-2.83078	9.95454e-15	down	3.84675	6.75286e-19	up	2.01782	0.00171249	up	-1.00185	0.0687631		0.903017	0.0892647		-0.89532	0.0165404		0.684228	0.402137
ENSRNA050019274	0	0	23.205	0	0	0	0	0	0	1		0	1		0	1		0	1		0	1		0	1		0	1		0	1
ENSRNA050019278	3.28	1.145	1.7	1.475	2.17	1.64	2.34	0.87	0.487512	0.101645		-0.4279	0.185686		-0.53182	0.039884		-1.44229	1.88469e-06	down	0.482569	0.213515		-0.707555	0.0681198		-1.24479	0.000194526	down	-0.0497211	0.994067
ENSRNA050019310	0	0	0	0	0	0	0	9.14	0	1		0	1		0	1		0	1		0	1		3.34042	0.0581304		3.39623	0.0513421		0	1
ENSRNA050019313	1.345	1.045	1.72	3.275	0.79	1.435	1.04	2.52	-0.767142	2.51641e-20		0.887983	4.25564e-21		-0.800227	5.44865e-17		-0.266261	0.00501047		0.354016	9.19729e-05		-0.381144	7.73913e-11		1.34309	2.70983e-68	up	0.957094	2.00727e-53
ENSRNA050019323	1.03	1.225	0.16	1.29	1.01	0.46	0.8	0.83	2.23905	2.89797e-09	up	-1.13318	9.02021e-05	down	-0.0530451	0.913026		0.27094	0.300638		-1.45717	1.43412e-07	down	-0.568246	0.0177956		0.146543	0.65351		2.95384	2.8019e-18	up
ENSRNA050019324	5.2	6.49	2.45	6.615	8.385	4.595	4.54	6.34	0.866875	8.63355e-13		-0.846944	4.63117e-21		0.668863	1.76496e-14		0.372856	0.000137765		-0.550936	2.17447e-08		-0.0484359	0.68442		0.546015	2.90597e-08		1.46133	4.35316e-40	up
ENSRNA050019325	0.32	0.49	0.245	0.355	0.835	0.385	0.595	0.495	1.22476	0.0031288	up	-1.07835	0.00200064	down	1.36685	0.000145214	up	0.684377	0.133731		-0.395868	0.378966		0.465994	0.297224		-0.211142	0.628246		0.547627	0.342891
ENSRNA050019326	0.89	0.835	0.41	1.055	1.165	0.555	0.57	0.81	0.477382	0.213276		-1.04741	0.000207673	down	0.358133	0.176142		-0.0149268	1		-0.674351	0.0339836		-0.367103	0.198467		0.566534	0.0757868		1.41102	7.55879e-06	up
ENSRNA050019327	3.975	6.835	1.015	3.29	5.1	1.865	1.44	2.06	0.929021	0.0100699		-1.37525	2.85333e-13	down	0.224076	0.180805		0.941798	2.11363e-11		-2.09297	2.76329e-35	down	-0.749573	0.00205197		0.406926	0.188717		2.08552	1.13078e-12	up
ENSRNA050019328	128.38	184.72	71.72	189.765	125.05	73.32	74.6	160.93	0.0326018	0.56286		-0.77139	6.40134e-81		-0.0321753	0.437862		0.606606	2.49118e-78		-1.41017	0	down	-0.21243	4.59745e-12		1.16969	7.49633e-209	up	1.41472	0	up
ENSRNA050019329	710.825	652.39	346.925	906.575	838.73	545.15	496.805	807.29	0.506663	1.61889e-91		-0.614679	7.77059e-209		0.249941	2.5283e-40		-0.0234918	0.3335		-0.341246	1.84364e-56		-0.143842	2.24898e-15		0.749534	1.52217e-288		1.40004	0	up
ENSRNA050019330	125.715	208.18	57.855	227.86	153.93	97.735	76.91	192.18	0.394242	1.05013e-14		-0.649111	1.2114e-65		0.293175	3.494e-16		0.798862	3.6805e-126		-1.1548	4.77793e-232	down	-0.218337	1.90717e-13		1.37931	4.65514e-287	up	1.99189	0	up
ENSRNA050019331	6.945	0	0	0	10.975	0	0	0	0	1		0	1		0.578804	0.846983		0	1		0	1		0	1		0	1		0	1
ENSRNA050019332	0	0	0	0	0	0	0	0	0	1		0	1		0	1		0	1		0	1		0	1		0	1		0	1
ENSRNA050019393	29.01	53.6	32.25	48.43	32.395	30.16	12.875	88.615	-1.32914	0.000779329	down	-0.202573	0.627662		0.253642	0.511497		1.0038	0.000998876	up	-0.952726	0.00144785		0.927451	5.06252e-05		2.81413	3.93111e-20	up	0.557536	0.0856933
ENSRNA050019399	0.785	0.68	0.39	0.09	0.425	0.17	0.175	0.19	-1.11622	0.305624		-1.20766	0.273868		-0.901595	0.223419		-0.0928179	0.984058		-2.01644	0.0275745	down	1.03786	0.559558		0.074306	1		-2.07978	0.125884
ENSRNA050019422	0	0	0	0	0	3.25	1.65	0	0	1		3.67008	0.026828	up	0	1		0	1		3.516	0.0332029	up	0	1		0	1		0	1
ENSRNA050019423	4.265	4.555	0.525	0.81	0.765	0.06	0.475	0.155	-0.172934	0.785055		-3.77106	2.54539e-08	down	-2.45605	1.34694e-27	down	0.207141	0.219942		-6.43425	5.9377e-51	down	-2.3103	1.27753e-05	down	-1.49846	0.0151241	down	0.638898	0.152795
ENSRNA050019427	0.83	0.795	0.545	2.385	34.065	58.7	21.075	39.395	5.22479	0	up	0.820803	2.89951e-99		5.33463	0	up	-0.00250262	1		6.15794	0	up	4.05948	0	up	0.957069	4.05574e-85		2.12238	5.57989e-18	up
ENSRNA050019466	0	15.395	0	0	13.28	0	7.02	0	0	1		0	1		0	1		0	1		0	1		0	1		0	1		0	1
ENSRNA050019478	1.22	1.08	0.48	1.215	1.435	0.78	0.78	0.95	0.673102	0.00463442		-0.863136	1.88763e-06		0.212637	0.223694		-0.117011	0.613851		-0.533488	0.00831399		-0.350121	0.0658231		0.341036	0.10886		1.36426	1.08537e-10	up
ENSRNA050019479	0.3	0.84	0.235	0.7	0.37	0.39	0.24	0.58	-0.0125383	1		0.0769606	0.935601		0.318333	0.502933		1.55159	4.87755e-06	up	-1.15629	0.000274441	down	-0.249626	0.477229		1.34454	0.000596599	up	1.58163	2.81119e-05	up
ENSRNA050019480	0.215	0.435	0.805	1.715	0.27	0.15	0.215	2.015	-1.94182	0.00919298	down	-0.798774	0.535008		0.360436	0.802719		1.12382	0.265621		-1.56215	0.124313		0.260425	0.546113		3.29507	2.26134e-08	up	1.09283	0.0224429	up
ENSRNA050019481	210.715	309.19	96.6	407.41	238.095	137.83	153.275	338.3	0.634867	0.00890078		-0.851445	2.40036e-05		0.277496	0.150104		0.647192	0.000286108		-1.22114	1.58421e-10	down	-0.210706	0.179111		1.12091	3.36482e-10	up	1.96648	1.82272e-25	up
ENSRNA050019543	0	28.845	32.755	30.485	17.275	29.645	0	21.175	-5.7551	8.15129e-08	down	0.638918	0.254718		4.812	0.000219327	up	5.51769	3.342e-06	up	-0.0667757	0.984753		-0.434256	0.439058		5.10376	4.39153e-05	up	-0.217081	0.746998
ENSRNA050019544	2.55	7.36	2.335	3.155	5.755	3.675	3.335	6.785	0.506827	0.0713992		-0.625839	0.00445259		1.16002	6.58668e-07	up	1.59948	4.77173e-13	up	-1.06529	1.51021e-07	down	1.07765	5.00891e-07	up	1.05198	5.87423e-07	up	0.481161	0.127214
ENSRNA050019610	0	15.395	0	0	0	0	0	7.605	0	1		0	1		0	1		0	1		0	1		0	1		0	1		0	1
ENSRNA050019630	5.04	0	0	5.815	0	0	0	0	0	1		0	1		0	1		0	1		0	1		0	1		0	1		0	1
ENSRNA050019639	16.88	26.25	14.885	18.345	14.06	12.98	5.32	34.81	-1.52233	0	down	-0.109457	8.3943e-05		-0.276127	5.00461e-28		0.713812	5.28771e-240		-1.0994	0	down	0.9563	0		2.79548	0	up	0.316849	2.06567e-39
ENSRNA050019661	0	14.905	0	0	0	0	0	0	0	1		0	1		0	1		0	1		0	1		0	1		0	1		0	1
ENSRNA050019662	0	7.7	0	0	0	0	0	0	0	1		0	1		0	1		0	1		0	1		0	1		0	1		0	1
ENSRNA050019668	0	0	3.61	10.885	0	0	4.225	4.97	0.242292	0.696689		0	1		0	1		0	1		0	1		-1.09698	0.00245411	down	0.266951	0.627239		1.60623	4.00185e-05	up
ENSRNA050019670	0	0	0.905	4.36	0	0	1.86	2.025	1.0979	0.446371		0	1		0	1		0	1		0	1		-1.15143	0.221508		0.074306	1		2.32364	0.041542	up
ENSRNA050019671	0	0	0	0	0	0	6.975	0	0	1		0	1		0	1		0	1		0	1		0	1		0	1		0	1
ENSRNA050019692	3.215	3.87	1.43	4.71	4.695	2.165	2.69	3.61	0.836497	0.000633496		-1.10863	1.0706e-08	down	0.548276	0.00220477		0.33325	0.105311		-0.8936	1.81154e-05		-0.373086	0.0382419		0.495695	0.0149299		1.70528	5.78309e-16	up
ENSRNA050019706	36.04	56.205	18.2	51.63	40.28	21.145	20.95	38.925	0.144022	2.11156e-06		-0.91782	0		0.141136	8.97649e-11		0.713553	1.47588e-282		-1.49024	0	down	-0.38201	9.22246e-82		0.997489	0		1.52352	0	up
ENSRNA050019710	0.98	0.81	0.195	0	3.08	0.25	0.145	0	-0.35461	0.99204		-3.54721	0.00236888	down	1.67543	0.0502472		-0.171717	0.986769		-1.70006	0.351082		0	1		0	1		0	1
ENSRNA050019714	0	0	0	28.675	0	0	0	0	0	1		0	1		0	1		0	1		0	1		0	1		0	1		0	1
ENSRNA050019726	2.45	2.66	2.55	4.615	1.89	2.61	1.775	3.005	-0.5532	6.09475e-11		0.492382	6.12869e-09		-0.402132	3.03992e-06		0.194815	0.0213902		-0.104566	0.226518		-0.616127	2.71705e-21		0.825217	1.47475e-23		0.888144	5.86305e-41
ENSRNA050019751	1.695	1.085	0.915	0.7	1.33	1.44	0.325	0.77	-1.53013	0.00161912	down	0.135024	0.754184		-0.370057	0.2452		-0.530086	0.117414		0.295053	0.43016		0.133972	0.850272		1.31531	0.0122624	up	-0.348787	0.506634
ENSRNA050019789	0	0	0	0	0	0	1.295	0	0	1		0	1		0	1		0	1		0	1		0	1		0	1		0	1
ENSRNA050019790	173.765	274.905	141.58	186.535	162.44	136.215	60.55	358.685	-1.24719	1.40983e-109	down	-0.267856	7.05655e-09		-0.0675455	0.147727		0.767567	2.73477e-91		-1.10297	6.73486e-167	down	0.977599	1.26956e-176		2.62624	0	up	0.401446	3.00492e-20
ENSRNA050019798	4.255	1.415	1.83	6.145	0.8	1.1	0.585	1.03	-1.65742	0.000405837	down	0.487371	0.3983		-2.4035	9.22099e-12	down	-1.46858	3.12207e-06	down	-0.447551	0.366032		-2.55699	2.4552e-17	down	0.86701	0.137043		1.76659	1.45456e-11	up
ENSRNA050019816	0	0	0	0.575	0	0.075	0.06	0.295	0	1		0	1		0	1		0	1		0	1		-1.00226	0.733635		2.37548	0.609198		0	1
ENSRNA050019841	68.275	0	66.265	0	24.23	49.06	0	0	-4.49426	0.000944129	down	1.09253	0.278417		-1.63079	0.0560315		-4.39891	0.00172864	down	3.86065	0.012221	up	0	1		0	1		-4.43844	0.00196194	down
ENSRNA050019874	4.455	4.34	4.475	9.25	4.4	5.545	4.185	7.185	-0.218829	0.0247288		0.528031	4.75154e-09		-0.0637659	0.595778		0.111793	0.327519		0.352472	0.00010917		-0.348306	4.93403e-07		0.942926	3.29291e-29		1.0724	1.95063e-46	up
ENSRNA050019880	0.5	0	0.55	0.615	1.34	1.12	0.845	1.385	0.583329	0.580455		-0.274777	0.777564		1.4487	0.0925355		0	1		4.03058	0.00679857	up	1.156	0.166934		0.726383	0.360605		0.153713	0.991661
ENSRNA050019890	1452.76	2477.89	769.675	2032.01	1670.05	922.29	835.625	1598.53	0.402215	4.0052e-99		-0.74032	0		0.275127	1.95921e-88		0.458607	6.51861e-246		-0.923801	0		-0.177993	3.57386e-41		0.884206	0		1.46441	0	up
ENSRNA050019891	3.555	3.68	2.29	5.285	4.36	2.635	2.48	4.025	0.0942923	0.511078		-0.698748	1.01821e-11		0.266505	0.00660879		0.12744	0.272758		-0.559684	2.7142e-07		-0.361567	6.01764e-05		0.775561	2.97427e-13		1.23142	3.42545e-35	up
ENSRNA050019892	28.41	23.6	13.22	33.14	36.355	20.045	17.98	27.165	0.419645	4.10939e-19		-0.843946	7.64612e-124		0.336219	1.51042e-24		-0.191376	4.75161e-07		-0.31635	7.80688e-15		-0.26186	3.87066e-14		0.671073	7.40076e-64		1.35258	2.68034e-251	up
ENSRNA050019893	11.615	19.465	4.05	14.925	10.775	7.775	5.635	11.745	0.447257	1.60064e-07		-0.453928	3.55329e-13		-0.132393	0.024306		0.791288	1.66422e-59		-1.37761	1.35639e-145	down	-0.319842	1.08496e-09		1.13266	7.87119e-67	up	1.89976	2.31291e-184	up
ENSRNA050019894	207.005	376.285	167.2	450.555	238.915	132.43	180.715	352.875	0.0818331	1.99122e-07		-0.839947	0		0.195106	5.11898e-45		0.928355	0		-1.5732	0	down	-0.329885	1.71331e-220		1.0345	0	up	1.44622	0	up
ENSRNA050019895	93.375	116.845	60.915	131.94	112.855	66.1	72.71	108.21	0.225997	2.29202e-19		-0.755644	4.25638e-255		0.256082	5.00663e-36		0.401804	2.23908e-86		-0.901366	0		-0.260393	2.86127e-42		0.646663	1.2228e-189		1.13305	0	up
ENSRNA050019896	184.93	423.555	96.785	311.42	211.625	115.46	95.925	241.39	-0.0385618	0.164173		-0.865518	0		0.18802	1.3717e-25		1.25774	0	up	-1.93524	0	down	-0.346913	3.02404e-113		1.39576	0	up	1.70411	0	up
ENSRNA050019897	56.01	61.87	23.8	71.83	48.43	40.93	22.75	64.845	0.268292	0.000275904		-0.632899	7.56757e-37		0.233741	8.10801e-07		0.873729	1.17569e-93		-1.27289	3.66698e-172	down	-0.239622	3.09757e-09		1.55801	8.31567e-187	up	2.06592	0	up
ENSRNA050019898	220.51	249.185	97.15	319.43	275.635	168.605	126.345	264.72	0.355767	3.5827e-56		-0.694433	0		0.304877	1.78547e-88		0.243805	7.44972e-53		-0.633362	2.98755e-306		-0.24685	2.42259e-67		1.13727	0	up	1.73988	0	up
ENSRNA050019900	0	0.57	0.245	0	0.25	0	0	0.265	0	1		0	1		0	1		0	1		0	1		0	1		0	1		0	1
ENSRNA050019901	0	0	0	0	0	0	0	49.5	0	1		0	1		0	1		0	1		0	1		3.41356	0.0491764	up	3.46937	0.0432328	up	0	1
ENSRNA050019902	0	39.84	0	0	0	0	0	0	0	1		0	1		0	1		0	1		0	1		0	1		0	1		0	1
ENSRNA050019903	0	0	0	0	0	0	0	0	0	1		0	1		0	1		0	1		0	1		0	1		0	1		0	1
ENSRNA050019904	0	0	0	0	0	0	0	0	0	1		0	1		0	1		0	1		0	1		0	1		0	1		0	1
ENSRNA050019905	0	0	0	0	0	0	0	0	0	1		0	1		0	1		0	1		0	1		0	1		0	1		0	1
ENSRNA050019909	21.49	41.59	25.98	21.92	6.845	2.99	1.74	4.555	-3.93371	1.24091e-301	down	-1.20994	8.88143e-20	down	-1.63501	1.93239e-92	down	1.05203	6.62379e-92	up	-3.89698	0	down	-2.24964	1.25611e-139	down	1.45166	1.37627e-17	up	-0.232416	0.000131296
ENSRNA050019911	0	0	0	0	0	0	0	7.95	0	1		0	1		0	1		0	1		0	1		0	1		0	1		0	1
ENSRNA050019923	0	0	6.335	0	0	0	0	7.605	0	1		0	1		0	1		0	1		0	1		0	1		0	1		0	1
ENSRNA050019934	0.845	1.325	0.245	0.15	1.495	0.42	1.19	0.165	2.25027	7.42245e-52	up	-1.80953	8.27121e-48	down	0.789212	6.29128e-14		0.665211	2.82369e-09		-1.68553	5.29848e-38	down	0.169218	0.649896		-2.76538	2.13619e-61	down	-0.684333	0.0142431
ENSRNA050019944	2.34	5.74	1.685	5.94	2.28	2.97	1.545	4.605	-0.0947434	1		0.393241	0.623012		-0.0107312	1		1.40638	0.0125992	up	-1.02387	0.0517231		-0.360017	0.492487		1.58888	0.0113322	up	1.85415	0.00169627	up
ENSRNA050019946	0.13	0.185	0.025	0.145	3.475	10.885	1.455	12.51	5.77719	9.05342e-60	up	1.65773	1.46153e-149	up	4.72867	1.57569e-133	up	0.610642	0.189343		5.77576	0	up	6.4271	0	up	3.15056	0	up	2.50065	0.00023673	up
ENSRNA050019963	0	0	12.665	0	0	0	0	0	0	1		0	1		0	1		0	1		0	1		0	1		0	1		0	1
ENSRNA050019964	4.525	2.01	3.455	4.135	10.79	10.46	4.725	27.985	0.409604	0.0151875		-0.0393248	0.800739		1.24685	1.52841e-23	up	-1.04377	8.67743e-08	down	2.25129	1.95356e-48	up	2.79549	8.31956e-171	up	2.64789	1.4656e-164	up	0.262004	0.194132
ENSRNA050019994	0	0	6.335	0	0	0	0	7.605	0	1		0	1		0	1		0	1		0	1		0	1		0	1		0	1
ENSRNA050019996	1.555	1.835	0.81	1.335	0.63	0.96	0.305	1.29	-1.44775	7.22741e-13	down	0.651354	0.000117085		-1.34612	1.74189e-20	down	0.343233	0.00358216		-1.038	1.77461e-16	down	-0.0577412	0.752225		2.13134	2.95836e-31	up	0.74133	3.13464e-07
ENSRNA050020005	6.305	0	0	0	0	0	0	0	0	1		0	1		0	1		0	1		0	1		0	1		0	1		0	1
ENSRNA050020012	0	0	0	0	0	0	6.735	0	0	1		0	1		0	1		0	1		0	1		0	1		0	1		0	1
ENSRNA050020034	8.135	1.235	6.43	11.215	7.62	6.625	4.7	5.825	0.0873325	0.572287		-0.474786	2.41377e-05		0.414733	0.000185802		-2.25222	1.72862e-37	down	2.19216	5.99584e-35	up	-0.905344	7.28145e-16		-0.0553002	0.757036		0.937376	2.9115e-17
ENSRNA050020045	0.205	0.215	0	0.42	0	0.21	0.59	0.2	0	1		0	1		0	1		0.143348	1		-0.13935	1		-0.981506	0.672952		-1.51066	0.404212		0	1
ENSRNA050020056	6.305	0	0	0	0	0	0	0	0	1		0	1		0	1		0	1		0	1		0	1		0	1		0	1
ENSRNA050020077	8.16	24.355	0.545	11.535	5.82	8.53	4.21	7.795	2.82592	1.09786e-19	up	0.504996	0.00124452		-0.447409	0.00448032		1.6423	2.27378e-52	up	-1.58471	7.09277e-50	down	-0.566038	2.76538e-05		0.899768	1.26409e-07		4.29172	1.01675e-69	up
ENSRNA050020091	1.395	1.035	1.275	2.86	1.635	1.58	1.485	2.09	0.191551	0.16409		-0.0241569	0.938512		0.19951	0.131944		-0.362597	0.0148987		0.537951	0.000102146		-0.44244	8.41173e-06		0.557464	1.5935e-06		1.19145	3.32281e-28	up
ENSRNA050020100	2.865	3.075	2.575	3.94	3.24	2.475	3.085	2.735	0.239078	0.272585		-0.366092	0.0890409		0.160637	0.477627		0.181822	0.45415		-0.387277	0.0751588		-0.509885	0.00862628		-0.107897	0.672257		0.641065	0.00126148
ENSRNA050020108	1.465	0	0	0	4.685	0	0	0	0	1		0	1		1.57423	0.384293		0	1		0	1		0	1		0	1		0	1
ENSRNA050020180	0	0	0	0	0	0	21.06	0	0	1		0	1		0	1		0	1		0	1		0	1		0	1		0	1
ENSRNA050020181	0.33	0.905	0	0	0.225	0.72	0	0	0	1		1.71517	1.1062e-06	up	-0.595694	0.19459		1.50324	9.30798e-07	up	-0.383768	0.155944		0	1		0	1		0	1
ENSRNA050020197	1.475	8.67	0.06	0.025	4.955	8.67	0.925	0.4	2.99135	4.15137e-08	up	1.1091	6.70719e-30	up	1.56607	5.56932e-24	up	2.21534	5.14115e-55	up	0.459828	4.81863e-07		3.10741	0.00105646	up	-1.35315	0.00173801	down	-1.46922	0.323211
ENSRNA050020211	4.87	21.47	0	0	0	0	0	0	0	1		0	1		0	1		2.27428	0.348629		0	1		0	1		0	1		0	1
ENSRNA050020223	53.025	0.81	45.81	19.67	100.375	54.73	127.65	26.685	1.43475	0	up	-0.850993	6.29055e-122		0.878445	5.64734e-129		-5.96367	0	down	5.99113	0	up	0.481683	1.86164e-13		-2.13732	0	down	-1.18425	9.2071e-101	down
ENSRNA050020225	0.12	0.96	0	0.39	1.59	0.54	0.2	0.23	0	1		-1.56943	0.0218563	down	3.73134	9.65943e-05	up	3.06736	0.00758448	up	-0.905452	0.281309		-0.645903	0.668556		0.303976	0.912621		0	1
ENSRNA050020227	0	0.975	0.365	1.465	2.43	0	0.68	0.61	0.959488	0.408348		-5.28686	1.01816e-05	down	5.29086	8.70305e-06	up	4.14875	0.00782167	up	-4.14475	0.00682221	down	-1.28718	0.107912		-0.129835	0.979783		2.11684	0.0223446	up
ENSRNA050020228	7.93	2.085	26.045	15.74	0	0	0	0	-4.19929	0.0035149	down	0	1		0	1		-1.68877	0.464878		0	1		-3.37657	0.0519136		0	1		-0.748415	0.468232
ENSRNA050020229	0	0	0	8.965	0	0	8.035	14.165	0	1		0	1		0	1		0	1		0	1		0.741289	0.604332		0.733442	0.593368		0	1
ENSRNA050020230	0	0	0	16.045	21.01	0	0	14.435	0	1		0	1		0	1		0	1		0	1		0.0184944	1		0	1		0	1
ENSRNA050020231	0	42.84	0	20.03	31.43	38.735	11.25	0	0	1		0.253155	0.882367		0	1		3.66691	0.0336833	up	-0.182646	0.93919		0	1		0	1		0	1
ENSRNA050020232	36.205	6.77	20.315	0	0	0	0	18.775	0	1		0	1		0	1		-2.30305	0.151403		0	1		0	1		0	1		0	1
ENSRNA050020233	31.045	59.17	0	27.42	0	8.42	0	9.695	0	1		0	1		0	1		0.833829	0.410413		-3.12849	0.016142	down	-1.59645	0.313847		0	1		0	1
ENSRNA050020234	13.78	0	0	14.91	44.965	32.925	48.22	74.57	3.93786	0.0121098	up	-0.737689	0.515413		1.57423	0.17537		0	1		0	1		2.37944	0.0214849	up	0.573484	0.495763		0	1
ENSRNA050020235	0	19.845	22.95	0	0	20.74	3.935	34.48	-2.64933	0.155488		0	1		0	1		0	1		-0.208062	0.976636		0	1		3.16782	0.065157		0	1
ENSRNA050020236	0	21.14	23.825	0	0	0	0	8.735	0	1		0	1		0	1		0	1		0	1		0	1		0	1		0	1
ENSRNA050020237	4.415	21.77	9.39	13.7	0	0	41.42	13.5	2.03143	0.104593		0	1		0	1		2.20389	0.277966		0	1		-0.105685	1		-1.7144	0.165976		0.422709	0.920628
ENSRNA050020238	0	0	14.47	0	3.825	0	39.925	15.745	1.30861	0.270932		0	1		0	1		0	1		0	1		0	1		-1.39711	0.258872		0	1
ENSRNA050020241	218.435	132.26	53.175	255.5	144.375	145.825	302.015	288.885	2.46973	1.16167e-08	up	-0.16936	0.791607		-0.516095	0.212797		-0.626184	0.160355		-0.0592711	0.995461		0.259953	0.497355		-0.110304	0.798508		2.09947	1.66417e-05	up
ENSRNA050020243	0	0	0	0	0	0	0	0	0	1		0	1		0	1		0	1		0	1		0	1		0	1		0	1
ENSRNA050020244	0.71	0	0	0	0.535	0	0	0	0	1		0	1		-0.323234	0.905676		0	1		0	1		0	1		0	1		0	1
ENSRNA050020245	0	0	0	0	0	0	16.02	0	0	1		0	1		0	1		0	1		0	1		0	1		0	1		0	1
ENSRNA050020246	0	0	20.825	41.545	0	0	0	41.54	0	1		0	1		0	1		0	1		0	1		0.0981833	1		0	1		0.771097	0.650908
ENSRNA050020247	0	19.75	0	7.325	0	0	0	40.23	0	1		0	1		0	1		0	1		0	1		2.44683	0.137851		0	1		0	1
ENSRNA050020248	6.825	0	0	7.095	0	28.72	0	56.03	0	1		0	1		0	1		0	1		0	1		3.0849	0.048474	up	3.60538	0.0308477	up	0	1
ENSRNA050020249	32.57	14.975	8.705	19.035	0	1.48	0	0	0	1		0	1		0	1		-1.28226	0.424717		-3.30927	0.318899		0	1		0	1		0.924688	0.7438
ENSRNA050020250	0	2.905	0	0	23.55	36.485	0	2.12	0	1		0.623709	0.676812		0	1		0	1		3.63437	0.0809574		0	1		0	1		0	1
ENSRNA050020251	0	0	23.245	11.425	0	0	0	0	0	1		0	1		0	1		0	1		0	1		0	1		0	1		-1.23178	0.571441
ENSRNA050020296	4.735	11.135	4.95	10.925	3.86	0.535	31.62	0.485	2.6639	2.22851e-110	up	-2.81894	7.95936e-15	down	-0.289208	0.212337		1.33962	3.2018e-16	up	-4.44777	7.02531e-58	down	-4.50997	6.82019e-56	down	-5.98805	3.16662e-165	down	1.18582	1.63278e-13	up
ENSRNA050020346	0	0	47.93	55.345	0.215	0.145	37.88	64.51	-0.347793	0.00482975		-0.462592	0.906924		0	1		0	1		0	1		0.230379	0.0365711		0.801282	1.95175e-12		0.223109	0.0755612
ENSRNA050020466	0	52.62	0	0	0	0	29.325	0	0	1		0	1		0	1		1.63502	0.234576		-3.48702	0.0462819	down	0	1		0	1		0	1
ENSRNA050020591	32.51	38.18	31.695	37.615	20.39	29.19	18.19	39.25	-0.824025	2.69778e-34		0.538938	4.44617e-15		-0.684779	6.41109e-25		0.331957	1.35086e-08		-0.477798	5.98812e-16		0.0658912	0.289972		1.17007	7.32844e-72	up	0.280154	2.32222e-06
ENSRNA050020612	0	1.91	0	0	0	0	0	0	0	1		0	1		0	1		0	1		0	1		0	1		0	1		0	1
ENSRNA050020613	31.01	62.15	17.72	28.525	14.635	9.78	7.565	11.295	-1.26129	3.63492e-47	down	-0.569966	1.6129e-10		-1.09404	1.15345e-62	down	1.0627	4.72443e-117	up	-2.7267	0	down	-1.31796	8.8956e-75	down	0.641678	2.79565e-10		0.698357	6.47579e-28
ENSRNA050020614	0	0	11.68	0	0	0	0	0	0	1		0	1		0	1		0	1		0	1		0	1		0	1		0	1
ENSRNA050020622	24.67	6.48	3.755	55.155	3.87	2.14	4.425	6.285	0.211491	0.000856552		-0.842329	2.31544e-29		0.0779696	0.289956		0.877125	5.47817e-51		-1.64148	3.48981e-135	down	-0.854517	8.62397e-86		0.560987	4.70263e-24		1.62699	9.69371e-250	up
ENSRNA050020625	4.59	0.885	1.305	2.235	0.77	1.545	1.1	2.185	-0.280678	0.0838358		1.03343	2.76766e-10	up	-2.60611	2.41075e-101	down	-2.32024	3.95883e-84	down	0.747557	3.66815e-06		-0.0213109	0.95754		1.05822	1.30422e-14	up	0.798849	1.2547e-09
ENSRNA050020637	6.51	6.475	2.335	7.52	7.08	4.12	3.455	7.995	0.553121	0.000110374		-0.764756	1.71724e-13		0.098648	0.344732		0.0570649	0.665577		-0.723173	1.70616e-11		0.113149	0.243783		1.27827	2.07897e-34	up	1.71824	3.98829e-50	up
ENSRNA050020639	0.385	0.365	0.095	0.3	0.39	0.19	0.245	0.21	1.34434	0.161207		-1.04037	0.164515		0.0301228	1		0.0672226	1		-1.07747	0.15361		-0.495269	0.579476		-0.174154	0.908732		1.66545	0.0884221
ENSRNA050020640	51.595	27.775	28.25	47.795	76.235	46.62	55.59	45.665	0.963118	2.53618e-69		-0.692865	1.74598e-52		0.548065	4.13759e-35		-0.790809	4.49614e-43		0.646009	7.84935e-28		-0.0417424	0.509519		-0.213082	2.84796e-05		0.791778	3.70261e-43
ENSRNA050020641	10.8	39.8	7.06	15.17	18.545	6.33	9.005	9.4	0.353883	0.0699359		-1.45168	1.13844e-19	down	0.769862	7.91394e-08		1.96646	7.32746e-63	up	-2.64827	1.36521e-89	down	-0.679682	1.60078e-05		0.105674	0.631891		1.13924	6.80236e-12	up
ENSRNA050020642	1.855	2.76	4.915	14.55	1.63	1.185	6.265	10.39	0.322774	0.125537		-0.462512	0.313572		-0.172667	0.721645		0.646915	0.0634429		-1.28209	0.000461493	down	-0.463843	0.000897804		0.788185	2.93902e-06		1.5748	9.96946e-23	up
ENSRNA050020643	0.475	0.74	0.155	0.78	0.925	0.37	0.51	0.735	1.64082	0.00804921	up	-1.3097	0.00327079	down	0.972816	0.0207718		0.730338	0.129865		-1.06722	0.0270781	down	-0.0362228	1		0.602452	0.18463		2.2795	6.62658e-05	up
ENSRNA050020644	302.765	388.58	167.135	413.94	376.945	198.08	211.4	323.585	0.32118	1.24464e-21		-0.925063	1.26284e-237		0.329699	2.82226e-38		0.453522	2.35264e-70		-1.04889	1.82686e-302	down	-0.334197	1.14086e-41		0.664868	1.16364e-116		1.32024	0	up
ENSRNA050020645	191.635	157.13	109.37	216.815	260.385	163.975	126.61	199.33	0.227668	0.153698		-0.70297	1.36681e-09		0.515519	4.76057e-06		-0.146142	0.337738		-0.0413086	0.858707		-0.0731268	0.62528		0.65755	5.94396e-07		0.958344	8.31715e-13
ENSRNA050020646	0	0.67	0	1.715	0	0.305	0.295	0.31	0	1		0	1		0	1		0	1		-1.3515	0.506412		-2.53609	0.0698253		0.074306	1		3.76489	0.0331978	up
ENSRNA050020648	142.765	186.59	110.625	210.79	80.085	62.105	39.12	119.595	-1.55485	1.34053e-08	down	-0.42423	0.156668		-0.683036	0.003103		0.536789	0.00651126		-1.64405	3.607e-13	down	-0.706527	0.000209211		1.64085	3.42736e-09	up	0.79252	4.0803e-05
ENSRNA050020649	251.18	257.7	125.025	361	322.03	198.99	197.745	308.375	0.665919	6.93567e-33		-0.699602	7.45482e-55		0.398184	1.2659e-20		0.152771	0.00155398		-0.454189	6.18632e-21		-0.200236	7.02456e-07		0.677306	2.86867e-50		1.54346	4.75253e-226	up
ENSRNA050020653	12.76	24.21	0	31.38	0	1.06	0	0	0	1		0	1		0	1		1.10428	0.586086		-4.54874	0.134874		0	1		0	1		0	1
ENSRNA050020654	0	0	34.045	17.005	0	0	0	0	0	1		0	1		0	1		0	1		0	1		0	1		0	1		-1.20257	0.481458
ENSRNA050020655	0	0	0	0	0	0	4.265	18.825	0	1		0	1		0	1		0	1		0	1		0	1		2.08926	0.386835		0	1
ENSRNA050020656	0	0	0	8.155	0	0	0	2.09	0	1		0	1		0	1		0	1		0	1		-1.76172	0.677179		0	1		0	1
ENSRNA050020658	22.625	0	0	0	0	0	0	0	0	1		0	1		0	1		0	1		0	1		0	1		0	1		0	1
ENSRNA050020659	0	0	0	0	0	0	0	0	0	1		0	1		0	1		0	1		0	1		0	1		0	1		0	1
ENSRNA050020662	0	0	0	0	0	0	0	9.23	0	1		0	1		0	1		0	1		0	1		0	1		0	1		0	1
ENSRNA050020710	0.69	55.985	15.21	2.705	11.86	9.68	8.52	61.365	-0.825551	9.55854e-06		-0.168043	0.469809		4.06918	2.89675e-27	up	6.39865	1.19061e-137	up	-2.49751	1.52859e-81	down	4.6016	4.13954e-153	up	2.93904	1.07334e-113	up	-2.48811	1.99821e-23	down
ENSRNA050020732	0	54.86	45.645	26.415	0	11.435	0	41.76	-3.96041	0.00860934	down	0	1		0	1		4.11236	0.00887678	up	-2.21306	0.0505513		0.831531	0.461498		3.74333	0.0212151	up	-1.04861	0.350905
ENSRNA050020778	0	0	0	0	0	0	0	0	0	1		0	1		0	1		0	1		0	1		0	1		0	1		0	1
ENSRNA050020779	6.305	30.795	0	0	0	0	0	0	0	1		0	1		0	1		2.14335	0.201502		0	1		0	1		0	1		0	1
ENSRNA050020784	0	0	13.915	21.39	0	0.005	16.375	29.67	0.13963	0.000598295		0	1		0	1		0	1		0	1		0.565961	3.7911e-74		1.00416	2.54828e-202	up	0.577833	5.85345e-55
ENSRNA050020794	2.27	3.25	0	0	0.96	1.535	0	0	0	1		0.710409	0.0512041		-1.22286	0.000113125	down	0.548989	0.0303002		-1.06144	5.23772e-05	down	0	1		0	1		0	1
ENSRNA050020797	120.56	181.785	104.17	132.83	113.62	101.795	41.24	284.605	-1.35745	1.27689e-111	down	-0.169033	0.000805428		-0.060861	0.238825		0.689638	3.10309e-61		-0.919532	7.24209e-100		1.13595	1.90546e-218	up	2.85339	0	up	0.35999	1.32757e-14
ENSRNA050020806	0	1.85	0	0	0	0	0	0	0	1		0	1		0	1		0	1		0	1		0	1		0	1		0	1
ENSRNA050020807	0	0	0	0	0	0	0	1.83	0	1		0	1		0	1		0	1		0	1		0	1		0	1		0	1
ENSRNA050020816	0	1.85	0	0	0	0	0	0	0	1		0	1		0	1		0	1		0	1		0	1		0	1		0	1
ENSRNA050020818	1.375	0.36	1.455	0.87	3.41	0.8	2.875	0.63	0.945899	2.38033e-10		-2.07502	1.99769e-35	down	1.28848	1.18244e-18	up	-1.85665	1.30566e-12	down	1.0701	0.000485086	up	-0.514001	0.0569726		-2.14625	2.45734e-30	down	-0.686346	0.00142391
ENSRNA050020819	1.565	0.585	2.45	1.475	0.59	0.46	0.62	0.945	-2.01425	2.5455e-32	down	-0.347991	0.249632		-1.42186	5.05918e-13	down	-1.29589	8.79753e-11	down	-0.473965	0.102292		-0.665477	0.000278065		0.678323	0.00315078		-0.670448	3.01421e-06
ENSRNA050020821	0	0	0	0	3.655	0	0	0	0	1		0	1		0	1		0	1		0	1		0	1		0	1		0	1
ENSRNA050020834	0	1.045	0	0	0	0	0	0	0	1		0	1		0	1		0	1		0	1		0	1		0	1		0	1
ENSRNA050020836	0	0	0	0	0	0	0	0	0	1		0	1		0	1		0	1		0	1		0	1		0	1		0	1
ENSRNA050020840	0	0	2.67	0	0	0	0	0	0	1		0	1		0	1		0	1		0	1		0	1		0	1		0	1
ENSRNA050020844	442.28	508.395	271.85	480.74	536.18	660.175	222.16	1394.22	-0.312499	2.38364e-26		0.307653	1.46915e-57		0.279752	2.13763e-39		0.28208	7.30284e-38		0.305325	5.78919e-54		1.57061	0	up	2.71719	0	up	0.834073	7.30946e-261
ENSRNA050020845	29.145	54.305	28.05	29.82	13.705	10.46	4.045	31.415	-2.82864	7.73398e-251	down	-0.388755	2.8053e-06		-1.09096	8.08948e-69	down	0.979777	5.91861e-107		-2.45949	0	down	0.110021	0.0434108		3.03788	1.12887e-292	up	0.0992179	0.0977092
ENSRNA050020846	207.295	337.93	171.725	219.505	201.895	175.24	87.66	424.455	-0.988461	9.16281e-91		-0.216906	1.60159e-07		-0.0081372	0.931744		0.805359	1.89406e-120		-1.0304	8.75462e-182	down	0.982637	5.11298e-209		2.33368	0	up	0.362579	1.26181e-19
ENSRNA050020855	0	0	0	20.5	0	0	0	9.23	0	1		0	1		0	1		0	1		0	1		-0.981506	0.672952		0	1		0	1
ENSRNA050020857	1.41	1.135	2.85	6.865	1.525	1.265	1.985	3.27	-0.554717	5.51077e-07		-0.248305	0.120048		0.0901978	0.613262		-0.246358	0.157604		0.0882512	0.678457		-1.07012	7.38801e-42	down	0.782148	6.37607e-13		1.29756	2.94189e-59	up
ENSRNA050020868	0.125	0.03	0.17	0.225	0.76	0.365	0.385	18.66	1.16829	4.51393e-06	up	-1.04416	4.84194e-09	down	2.63313	3.39253e-30	up	-2.0493	0.000239476	down	3.63826	4.16561e-19	up	0.481944	0.0735475		-0.228744	0.359412		0.457603	0.183764
ENSRNA050020877	1.31	1.13	1.635	2.405	1.19	1.645	1.2	2.135	-0.508499	2.67419e-06		0.494871	9.36116e-06		-0.19845	0.107334		-0.141133	0.305495		0.437553	0.000123674		-0.180551	0.0483803		0.91146	6.0928e-19		0.583512	2.10457e-10
ENSRNA050020880	162.675	194.54	79.6	231.285	217.875	124.48	113.385	189.15	0.48656	6.32596e-149		-0.790556	0		0.402275	3.16456e-196		0.319839	1.13853e-114		-0.70812	0		-0.268388	1.08324e-95		0.809634	0		1.56458	0	up
ENSRNA050020881	2.685	6.82	1	5.205	4.02	1.86	1.015	3.785	-0.0242738	1		-1.10931	6.0695e-13	down	0.570162	6.11276e-05		1.41126	2.86618e-30	up	-1.9504	2.19093e-47	down	-0.454808	0.000276308		1.94615	8.87027e-27	up	2.37668	2.15841e-47	up
ENSRNA050020882	644.19	557.565	303.11	811.69	761.65	477.06	451.55	713.42	0.563732	9.76367e-106		-0.668607	2.28169e-231		0.253441	1.48736e-39		-0.107675	7.10368e-07		-0.307491	5.52848e-42		-0.163158	3.12602e-18		0.709436	2.34398e-243		1.43633	0	up
ENSRNA050020883	58.3	78.84	22.365	66.935	66.235	40.87	38.765	61.81	0.774937	6.38136e-24		-0.683489	3.73822e-31		0.183985	0.000961185		0.514636	1.25221e-22		-1.01414	1.96537e-71	down	-0.0880633	0.131709		0.73075	3.3844e-33		1.59375	3.88026e-125	up
ENSRNA050020884	0	109.87	2.34	74.88	25.415	11.525	3.405	0	0.41983	1		-1.08409	0.560036		0	1		4.64288	0.000987893	up	-3.21664	0.00327931	down	-3.8494	0.0146158	down	0	1		4.66547	0.0119088	up
ENSRNA050020886	0	19.635	0	0	0	0	0	0	0	1		0	1		0	1		0	1		0	1		0	1		0	1		0	1
ENSRNA050021160	0.21	0.29	0.175	0.19	0.34	0	1.655	0.615	3.18197	0.0118874	up	0	1		0.861112	0.722654		0.586955	0.874527		0	1		1.62779	0.37655		-1.42961	0.152878		0.124567	1
ENSRNA050021161	1.245	0.415	0.305	4.465	1.14	0.39	2.61	2.44	3.16006	0.00149938	up	-1.54285	0.22687		-0.0889982	1		-1.47777	0.254762		-0.154071	1		-0.861732	0.121831		-0.065916	1		3.95587	9.83804e-06	up
ENSRNA050021162	0.64	2.4	0	0.205	1.075	1.4	3.13	0	5.0979	4.89891e-05	up	0.381133	0.751295		0.770296	0.531282		2.00949	0.0277323	up	-0.858063	0.272019		0	1		-4.92569	8.968e-05	down	0	1
ENSRNA050021163	0.21	0	0	0.21	1.415	0	0.785	0.19	0	1		-3.78021	0.0189664	down	2.7842	0.0387792	up	0	1		0	1		-0.0398043	1		-1.96964	0.225194		0	1
ENSRNA050021164	0	0.2	0.175	0.415	1.74	0.82	3.52	0.42	4.26783	3.0817e-05	up	-1.1552	0.2255		4.15919	0.00483895	up	0	1		1.86065	0.260025		0.0184944	1		-3.09562	0.000353794	down	1.15371	0.65831
ENSRNA050021165	1.18	1.055	0.545	0.195	3.325	0.19	0.775	0.795	0.512939	0.741398		-4.04099	0.000134349	down	1.49902	0.0309973	up	-0.0720617	1		-2.46991	0.0988277		2.01849	0.215517		0.074306	1		-1.43125	0.502775
ENSRNA050021166	0	0.225	0	0	0.415	0.565	0	0.39	0	1		0.599692	0.754112		0	1		0	1		1.348	0.467112		0	1		0	1		0	1
ENSRNA050021168	1.58	0.62	1	1.385	1.745	1.155	9.595	0.11	3.22849	6.34844e-267	up	-0.564288	9.88939e-05		0.117948	0.437538		-1.23758	4.12326e-13	down	0.791241	2.34115e-05		-3.6609	1.97842e-42	down	-6.3818	0	down	0.507597	0.00202853
ENSRNA050021170	12.895	51.1	7.26	13.275	12.315	5.27	4.61	9.065	-0.689113	3.46729e-27		-1.21642	1.53182e-110	down	-0.0719246	0.129674		2.03836	0	up	-3.32671	0	down	-0.532444	3.98002e-29		1.04575	9.2749e-65	up	0.889084	1.34352e-73
ENSRNA050021190	0	0	0	0	0	0	0	0	0	1		0	1		0	1		0	1		0	1		0	1		0	1		0	1
ENSRNA050021202	0	1.85	0	0	0	0	0	0	0	1		0	1		0	1		0	1		0	1		0	1		0	1		0	1
ENSRNA050021204	0	1.915	0	0	0	0	0	0	0	1		0	1		0	1		0	1		0	1		0	1		0	1		0	1
ENSRNA050021217	0.97	0.175	3.505	5.005	1.21	2.13	1.115	2.89	-1.69751	1.91921e-30	down	0.834576	1.05974e-06		0.2956	0.185005		-2.39581	1.18689e-12	down	3.52599	3.6327e-38	up	-0.77056	2.73586e-12		1.46133	5.05529e-20	up	0.534375	5.23762e-07
ENSRNA050021221	160.91	149.545	88.24	214.64	198.415	124.03	128.14	200.93	0.514559	1.03222e-53		-0.665122	1.19394e-125		0.291267	1.62534e-28		-0.0286464	0.414019		-0.345209	1.06129e-29		-0.0737243	0.00415049		0.712933	3.59766e-146		1.30122	0	up
ENSRNA050021226	7.375	29.72	11.47	29.665	27.36	4.67	14.42	25.41	0.31546	0.0187778		-2.58012	3.45566e-77	down	1.90413	9.94389e-54	up	2.09542	1.99508e-65	up	-2.77141	3.57354e-90	down	-0.192635	0.0455518		0.869554	6.97526e-16		1.37765	2.89578e-37	up
ENSRNA050021227	0.435	0.685	0.185	0.135	0.735	0.715	0.5	0.305	1.43649	0.0764247		-0.0535072	1		0.785693	0.205729		0.685328	0.329033		0.0468579	1		1.12911	0.298235		-0.692824	0.379411		-0.385446	0.855444
ENSRNA050021229	0.315	0.415	0.385	0.63	0.38	0.2	0.61	0.39	0.607658	0.424202		-0.990808	0.331991		0.335351	0.763659		0.436895	0.701415		-1.09235	0.277822		-0.62968	0.421158		-0.553506	0.482405		0.683831	0.423086
ENSRNA050021230	41.37	11.16	21.135	51.6	61.67	38.125	40.595	50.565	0.898613	4.08616e-29		-0.673774	2.01302e-26		0.553498	4.54316e-19		-1.60943	1.77909e-68	down	1.48915	1.69397e-56	up	-0.0164312	0.895766		0.402812	1.61873e-09		1.31786	1.97178e-68	up
ENSRNA050021231	0.115	0.145	0.09	0.205	1.05	0.105	0.215	0.05	1.26441	0.370504		-3.28664	7.02293e-05	down	3.24377	6.74176e-05	up	0.40748	0.875542		-0.450348	0.842471		-2.02064	0.21146		-2.00294	0.205905		1.28212	0.432857
ENSRNA050021232	0.34	0.255	0.085	0.215	0.195	0.105	0.04	0.12	-1.19962	0.439795		-0.928126	0.359628		-0.758585	0.296498		-0.354279	0.68658		-1.33243	0.142496		-0.811775	0.404657		1.65616	0.234987		1.26832	0.234763
ENSRNA050021233	226.58	257.39	87.695	319.95	266.11	163.24	121.07	240.945	0.473468	4.5995e-10		-0.710227	1.51714e-39		0.276398	5.32156e-08		0.303685	6.3345e-09		-0.737514	7.5071e-41		-0.378106	2.32532e-15		1.02192	4.56282e-66	up	1.87349	4.90382e-220	up
ENSRNA050021234	39.205	65.135	5.005	16.865	31.235	20.61	12.87	30.625	1.362	0.000463688	up	-0.594237	0.00875929		-0.25413	0.21373		0.843698	1.63171e-07		-1.69207	2.03197e-20	down	0.933033	0.000104816		1.29008	2.37141e-07	up	1.71905	5.50556e-06	up
ENSRNA050021235	17.71	44.705	12.595	52.08	0	21.81	15	30.77	0.272101	0.417119		7.2817	2.50101e-18	up	-6.94737	3.40829e-15	down	1.45302	1.00604e-11	up	-1.11869	3.04223e-08	down	-0.766318	2.20506e-05		1.01818	2.70609e-05	up	2.0566	2.26482e-21	up
ENSRNA050021236	13.545	51.95	11.88	56.35	38.03	14.45	15.435	32.84	0.403121	0.20936		-1.51713	4.50289e-11	down	1.60689	4.86041e-12	up	2.09571	1.06299e-21	up	-2.00596	1.17607e-20	down	-0.726281	2.66565e-05		1.13096	1.34474e-06	up	2.26037	1.02454e-25	up
ENSRNA050021237	0.58	1.17	0	0.58	0	0.575	0.835	0.605	0	1		0	1		0	1		1.13622	0.455109		-1.13223	0.435083		0.0184944	1		-0.522453	0.781623		0	1
ENSRNA050021239	176.435	203.255	114.755	206.8	235.205	282.7	102.505	581.36	-0.174038	0.0026578		0.267652	9.04273e-13		0.433112	3.98053e-25		0.304834	8.03412e-12		0.395929	3.14487e-24		1.52584	0	up	2.5596	0	up	0.859723	1.98917e-74
ENSRNA050021240	25.47	0	0	0	0	0	0	0	0	1		0	1		0	1		0	1		0	1		0	1		0	1		0	1
ENSRNA050021241	0	9.585	0	14.95	0	0	0	0	0	1		0	1		0	1		0	1		0	1		0	1		0	1		0	1
ENSRNA050021242	10.235	0	0	0	0	0	0	0	0	1		0	1		0	1		0	1		0	1		0	1		0	1		0	1
ENSRNA050021243	0	0	0	0	46.435	0	6.4	0	0	1		-3.70336	0.023689	down	3.70736	0.0216089	up	0	1		0	1		0	1		0	1		0	1
ENSRNA050021244	119.595	268.675	64.485	269.26	153.99	95.955	119.15	208.02	0.898923	0.000222479		-0.747341	0.000571434		0.366843	0.0788351		1.2182	3.78571e-12	up	-1.59869	7.40698e-18	down	-0.337586	0.0366659		0.78689	2.42435e-05		2.0234	3.5269e-24	up
ENSRNA050021245	0.195	1.155	0.295	1.05	0.525	0.035	0.27	0.72	-0.147509	1		-3.98025	0.03106	down	1.41947	0.248598		2.68709	0.00562275	up	-5.24787	0.000356347	down	-0.513253	0.528459		1.49768	0.136197		1.86342	0.0437656	up
ENSRNA050021247	0.095	0	0.22	0.99	0.095	0.1	0.295	0.815	0.460472	0.801929		0.0696963	1		-0.0656976	1		0	1		0	1		-0.308767	0.745516		1.44982	0.132767		2.21905	0.0283247	up
ENSRNA050021248	119	282.18	130.685	105.27	69.73	28.17	68.995	119.88	-1.00731	3.95496e-05	down	-1.41405	0.00031687	down	-0.790378	0.00318835		1.33502	6.78635e-13	up	-3.53944	9.18615e-40	down	0.0980353	0.775176		0.769116	0.0040073		-0.33623	0.196842
ENSRNA050021249	0	8.435	0	0	0	0	0	0	0	1		0	1		0	1		0	1		0	1		0	1		0	1		0	1
ENSRNA050021252	166.985	471.28	103.355	176.67	63.375	38.33	31.225	50.985	-1.75187	1.77388e-249	down	-0.721383	1.83542e-36		-1.39198	5.03309e-275	down	1.56249	0	up	-3.67585	0	down	-1.77597	0	down	0.762757	9.51228e-33		0.786856	5.68245e-119
ENSRNA050021254	0	0	0	26.655	0	0	26.33	0	0	1		0	1		0	1		0	1		0	1		0	1		0	1		0	1
ENSRNA050021255	27.17	0	0	10.99	0	0	14.315	0	0	1		0	1		0	1		0	1		0	1		0	1		0	1		0	1
ENSRNA050021256	47.25	43	0.01	7.18	0	33.535	0	0	0	1		0	1		-3.58604	0.0307767	down	-0.252453	0.895629		-0.686592	0.617732		0	1		0	1		0	1
ENSRNA050021257	8.625	0	0	0	14.925	0	0.735	44.705	0	1		0	1		0.680516	0.794475		0	1		0	1		0	1		5.753	0.0340487	up	0	1
ENSRNA050021258	6.935	62.97	0	0	43.03	67.795	5.875	0	0	1		0.711969	0.481741		2.45465	0.113412		3.0081	0.0398603	up	0.158522	0.943614		0	1		0	1		0	1
ENSRNA050021259	39.94	92.04	0	0	0	0	0	0	0	1		0	1		0	1		1.33731	0.155114		-4.36894	0.00287179	down	0	1		0	1		0	1
ENSRNA050021263	10.02	0	7.955	8.61	0	0	0	0	0	1		0	1		0	1		0	1		0	1		0	1		0	1		-0.00301233	1
ENSRNA050021407	58.285	47.585	44.515	82.67	9.545	19.745	64.715	99.065	0.54747	0.103139		0.903335	0.200909		-2.51312	1.89284e-07	down	-0.239242	0.582999		-1.37055	0.0025436	down	0.323291	0.25983		0.596072	0.0323746		0.820251	0.0144381
ENSRNA050021410	9.25	15.25	0	9.265	6.205	0	14.62	7.66	0	1		0	1		-0.371321	0.960476		0.860761	0.748847		0	1		-0.182418	1		-1.03734	0.659237		0	1
ENSRNA050021426	0.435	1.495	0.255	1.985	0.745	0.57	0.59	1.125	1.19902	0.0455755	up	-0.383974	0.470661		0.788152	0.120785		1.85767	7.35234e-06	up	-1.45349	0.00016804	down	-0.755295	0.014788		1.03036	0.01295	up	2.98468	4.32544e-12	up
ENSRNA050021444	60.9	0	155.3	50.085	0	28.93	26.96	23.05	-2.62143	1.87878e-05	down	0	1		-4.53304	0.00100837	down	-4.37896	0.00189199	down	0	1		-1.14395	0.249878		-0.262564	0.891098		-1.74005	0.00213071	down
ENSRNA050021457	0.285	0.145	0.375	0.505	0.385	1.06	0.54	1.275	0.483786	0.0104186		1.47661	1.37179e-21	up	0.399249	0.0800853		-0.948616	0.00112394		2.82447	1.29162e-45	up	1.37762	4.55135e-23	up	1.3193	3.95966e-22	up	0.425467	0.0426267
ENSRNA050021466	1.895	1.27	2.035	3.425	3.2	4.255	2.11	6.64	0.0174118	1		0.433764	0.00258398		0.744373	1.5076e-05		-0.517667	0.0265964		1.6958	5.68072e-22	up	0.965629	4.12247e-15		1.71831	7.91665e-36	up	0.77009	5.06668e-06
ENSRNA050021478	5.78	0	0	0	0	0	0	0	0	1		0	1		0	1		0	1		0	1		0	1		0	1		0	1
ENSRNA050021518	19.165	17.105	21.15	23.175	25.805	12.445	25.07	13.395	0.230782	0.0126239		-1.04646	1.33452e-24	down	0.432233	3.66459e-06		-0.0563882	0.701143		-0.557836	1.67402e-06		-0.787481	4.50302e-14		-0.850533	6.59261e-17		0.16773	0.113613
ENSRNA050021533	146.13	201.885	113.735	188.16	227.905	141.86	223.08	141.765	0.9654	3.54736e-66		-0.682742	2.08192e-36		0.682783	1.3869e-36		0.581032	1.67913e-24		-0.580992	1.38586e-24		-0.406351	2.75261e-12		-0.625513	3.8197e-30		0.746237	6.28282e-36
ENSRNA050021538	628.93	524.86	559.4	927.69	783.27	609.245	909.04	601.065	0.690363	3.3579e-236		-0.360517	1.00191e-60		0.337321	5.97559e-54		-0.148745	2.60134e-09		0.125549	5.72485e-07		-0.642647	1.38485e-200		-0.581542	2.97266e-164		0.751468	1.72005e-279
ENSRNA050021548	0	0	0	0	0	0	1.56	0	0	1		0	1		0	1		0	1		0	1		0	1		0	1		0	1
ENSRNA050021553	2.4	2.24	1.785	2.045	1.26	1.83	1.15	2.885	-0.689675	0.0136676		0.568863	0.0423705		-0.92979	0.000217396		-0.00200196	1		-0.358925	0.152263		0.500136	0.0242678		1.41372	8.73798e-09	up	0.22391	0.468189
ENSRNA050021568	0	0	0	0.575	0	0.075	0.06	0.295	0	1		0	1		0	1		0	1		0	1		-1.00226	0.733635		2.37548	0.609198		0	1
ENSRNA050021574	0	0.93	0	0.235	0.6	0	0.13	0	0	1		0	1		0	1		0	1		0	1		0	1		0	1		0	1
ENSRNA050021579	0	0	0	0	0	0	0	0	0	1		0	1		0	1		0	1		0	1		0	1		0	1		0	1
ENSRNA050021601	6.295	0.7	3.96	8.635	11.475	8.7	9.38	4.95	1.21374	1.77701e-15	up	-0.380836	0.00263926		0.861544	7.74217e-11		-3.10379	6.20346e-31	down	3.5845	3.59055e-48	up	-0.814805	1.02508e-07		-0.870983	5.33244e-09		1.15756	3.19745e-13	up
ENSRNA050021631	0.855	1.475	0.535	1.185	0.56	0.9	0.825	1.065	0.682864	0.70012		0.599692	0.754112		-0.595694	0.747791		0.880314	0.510408		-0.876315	0.491407		-0.0978848	1		0.372964	0.834948		1.15371	0.487396
ENSRNA050021641	0.39	5.77	0.215	0.915	0.06	0	0	0.125	0	1		0	1		-2.18066	0.0400706	down	3.98465	2.65929e-29	up	-8.15058	4.88359e-29	down	-2.44094	0.000467746	down	0	1		2.61314	0.000303478	up
ENSRNA050021642	1.025	0.6	11.255	6.71	0.125	0.305	1.94	24.32	-1.94063	7.81356e-64	down	1.35033	0.000271798	up	-3.10223	4.86086e-32	down	-0.848614	7.45491e-06		-0.903282	0.000449161		0.563879	4.48652e-12		2.40722	9.79749e-108	up	-0.0972931	0.373589
ENSRNA050021646	0	0	6.335	0	0	0	0	0	0	1		0	1		0	1		0	1		0	1		0	1		0	1		0	1
ENSRNA050021664	3.96	1.685	3.94	3.07	3.96	1.25	2.97	2.95	-0.387525	0.511089		-1.72224	0.00905311	down	0.0632694	0.990006		-1.10458	0.0913923		-0.554387	0.576045		-0.0810413	0.986379		-0.0252297	1		-0.331714	0.649924
ENSRNA050021671	1.56	1.27	1.53	1.785	1.7	1.92	1.76	1.885	0.162583	0.117885		0.208058	0.0376351		0.0917913	0.421963		-0.210855	0.0723911		0.510704	7.04764e-07		0.0908885	0.406542		0.173014	0.0842539		0.244708	0.0232019
ENSRNA050021715	13.72	11.94	7.315	14.3	15.45	17.58	8.58	48.685	0.226834	0.203722		0.187491	0.136857		0.185836	0.161657		-0.112904	0.498187		0.486231	0.000133204		1.80483	9.53687e-89	up	2.57203	3.5018e-140	up	0.994037	1.61591e-11
ENSRNA050021723	11.315	9.49	9.08	8.755	8.16	7.7	1.52	15.93	-2.59729	2.8843e-24	down	-0.0848358	0.739535		-0.463457	0.00627594		-0.133196	0.506928		-0.415096	0.0243089		0.880776	4.42457e-09		3.43055	1.28555e-51	up	-0.0475122	0.910525
ENSRNA050021730	0	0	0	0	0	0	0	2.84	0	1		0	1		0	1		0	1		0	1		0	1		0	1		0	1
ENSRNA050021750	0.84	0.48	1.445	1.825	1.46	1.67	1.125	1.845	-0.379756	0.0596213		0.218263	0.271225		0.785735	0.000212744		-0.712262	0.0161177		1.71626	1.76928e-13	up	0.0273182	0.970961		0.780232	2.77629e-05		0.373158	0.052318
ENSRNA050021761	36.42	47.98	17.455	52.815	46.57	27.25	25.925	39.16	0.546245	5.76721e-43		-0.758491	6.43903e-132		0.336165	4.45274e-31		0.456808	1.79057e-55		-0.879134	4.46512e-175		-0.406832	1.72799e-48		0.670737	2.03488e-91		1.62381	0	up
ENSRNA050021762	37.9	44.385	16.55	54.425	58.435	29.585	28.195	47.94	0.74026	3.92284e-79		-0.971602	1.16536e-251		0.610344	1.67404e-113		0.290501	1.09967e-22		-0.651758	5.85915e-97		-0.160946	1.72097e-09		0.83482	4.13097e-162		1.73602	0	up
ENSRNA050021763	342.005	317.325	172.765	416.335	421.85	260.855	263.21	385.42	0.592657	3.76124e-79		-0.684396	2.06732e-156		0.306417	7.86449e-37		-0.0151374	0.68569		-0.362842	2.92029e-38		-0.0903253	0.000231316		0.60217	9.53554e-116		1.28515	0	up
ENSRNA050021764	40.48	21.485	0	0	20.535	0	0	0	0	1		0	1		-0.852148	0.494221		-0.768704	0.582305		0	1		0	1		0	1		0	1
ENSRNA050021765	0	20.41	0	14.295	27.725	0	0	9.905	0	1		0	1		0	1		0	1		0	1		-0.428021	0.926146		0	1		0	1
ENSRNA050021766	0	0	0	14.895	0	0	0	0	0	1		0	1		0	1		0	1		0	1		0	1		0	1		0	1
ENSRNA050021767	10.33	34.65	6.995	18.925	51.62	16.145	27.67	42.33	1.99005	3.36567e-164	up	-1.63371	4.63863e-226	down	2.30609	0	up	1.81941	1.90076e-178	up	-1.14704	4.30443e-90	down	-0.463237	4.82795e-11		-0.957393	4.49048e-52		1.49589	1.0883e-76	up
ENSRNA050022690	69.565	52.23	63.875	47.835	17.325	4.91	5.995	8.09	-3.44787	0	down	-1.85866	1.38325e-45	down	-1.9858	9.34356e-194	down	-0.284697	7.22695e-08		-3.55977	4.26774e-280	down	-2.61338	4.02419e-182	down	0.430619	0.00718705		-0.403867	7.20172e-14
ENSRNA050022715	0.365	0.31	0.21	0.13	0.33	0.785	0.085	1.395	-1.31894	0.060068		1.27253	0.000404584	up	-0.187609	0.748548		-0.162715	0.820182		1.24763	0.000681975	up	3.43608	2.40786e-19	up	4.07686	4.08502e-22	up	-0.678164	0.377714
ENSRNA050022732	14.52	14.845	13.49	13.565	12.2	13.425	12.585	11.32	-0.291651	3.36433e-10		0.218307	8.3947e-06		-0.3775	5.18857e-16		0.0734618	0.139464		-0.232655	4.81568e-07		-0.0620647	0.237148		0.1788	0.000320816		-0.0507869	0.377032
ENSRNA050022736	12.895	54.18	7.255	13.69	10.505	5.21	4.595	8.825	-0.685762	1.18588e-08		-1.00546	5.54574e-21	down	-0.296902	0.000708915		2.12926	0	up	-3.43162	0	down	-0.609352	8.32114e-12		1.01123	3.02546e-18	up	0.934824	2.2001e-24
ENSRNA050022757	0	0	0	1.695	0	0	0	0	0	1		0	1		0	1		0	1		0	1		0	1		0	1		0	1
ENSRNA050022759	0	5.67	0	0	0	0	0	0	0	1		0	1		0	1		0	1		0	1		0	1		0	1		0	1
ENSRNA050022766	2.12	14.45	1.77	2.985	3.23	1.345	0.63	1.455	-1.48786	0.0274039	down	-1.29954	0.00826888	down	0.665202	0.142025		2.86236	2.22441e-22	up	-3.4967	1.1421e-26	down	-1.0411	0.0393431	down	1.20743	0.104946		0.76067	0.143118
ENSRNA050022776	0	0	0	0	0	0.51	0	1.145	0	1		0	1		0	1		0	1		0	1		0	1		0	1		0	1
ENSRNA050022800	0	0	11.68	15.075	0	0	0	0	0	1		0	1		0	1		0	1		0	1		0	1		0	1		0.153713	1
ENSRNA050022801	13.24	7.3	15.005	8.34	14.955	28.965	12.7	49.52	-0.257816	0.336605		0.940539	3.11039e-06		0.237163	0.394172		-0.721233	0.022633		1.89893	2.60715e-15	up	2.6039	1.77366e-38	up	2.00341	5.63408e-29	up	-0.858315	0.002941
ENSRNA050022805	9.68	4.115	11.98	18.06	6.24	7.315	5.365	10.23	-1.19417	5.74681e-40	down	0.251769	0.0181472		-0.648687	5.50385e-12		-1.13777	1.65736e-27	down	0.740856	6.02664e-11		-0.813872	3.17779e-30		0.996183	6.04802e-25		0.615885	1.19256e-19
ENSRNA050022815	0	0	1.35	0	0	0	0	0	0	1		0	1		0	1		0	1		0	1		0	1		0	1		0	1
ENSRNA050022822	5.525	6.825	5.025	7.52	8.555	5.22	8.87	5.99	0.641284	5.61672e-12		-0.723856	9.76235e-14		0.596369	3.57752e-10		0.37199	0.00041125		-0.499477	2.03271e-06		-0.451929	3.01219e-06		-0.500291	1.11153e-07		0.592921	1.15715e-09
ENSRNA050022842	44.755	55.07	62.37	82.08	84.57	51.6	104.05	81.355	0.742082	8.16872e-14		-0.714772	2.6513e-10		0.968345	1.20794e-16		0.427928	0.00206033		-0.174355	0.214993		-0.00932863	1		-0.33536	0.000604232		0.416051	0.000237583
ENSRNA050022849	77.71	70.73	75.96	115.13	84.755	69.33	96.66	63.925	0.318686	1.98113e-13		-0.274874	4.77221e-09		0.125253	0.00762083		-0.0426429	0.474543		-0.106978	0.0400907		-0.862367	1.84507e-85		-0.553437	4.39415e-33		0.627615	4.6514e-52
ENSRNA050022858	283.9	183.075	231.49	305.75	266.825	207.12	371.065	219.505	0.668244	8.27653e-07		-0.450228	0.00550591		-0.0116871	1		-0.518906	0.0020677		0.0569907	0.846555		-0.47621	0.00207064		-0.765078	6.71858e-08		0.379376	0.0164992
ENSRNA050022863	2.445	1.395	2.945	3.475	2.56	3.93	2.56	4.845	0.233869	0.169204		0.49396	0.00132903		0.35117	0.0529257		-0.866046	0.000121391		1.71118	7.426e-20	up	0.43951	0.00335947		0.454126	0.00207794		0.248485	0.189975
ENSRNA050022871	0	0	0	14.795	0	0	0	0	0	1		0	1		0	1		0	1		0	1		0	1		0	1		0	1
ENSRNA050022878	0	0	0	0	0	0	0	0	0	1		0	1		0	1		0	1		0	1		0	1		0	1		0	1
ENSRNA050022881	2.86	4.515	2.305	1.52	1.2	1.595	0.75	3.29	-1.63153	4.95504e-06	down	0.429295	0.281501		-1.24776	5.38083e-05	down	0.747878	0.00119937		-1.56634	9.76644e-10	down	1.14899	5.28265e-05	up	2.19223	3.35819e-11	up	-0.588294	0.0866752
ENSRNA050022883	17.635	29.49	17.185	21.205	17.775	15.075	6.695	38.77	-1.38806	4.63294e-84	down	-0.233828	0.000133317		0.00270783	1		0.819506	2.40776e-59		-1.05063	1.64271e-89	down	0.905058	4.12136e-91		2.61482	0	up	0.321705	9.72564e-09
ENSRNA050022897	1.405	0.685	0.865	1.01	0.95	1.285	0.425	0.94	-1.23641	3.9694e-06	down	0.541116	0.010862		-0.595367	0.00394651		-0.848395	0.000134249		0.794145	0.000365032		-0.116019	0.677828		1.34628	6.35484e-07	up	0.225888	0.399553
ENSRNA050022901	6.9	0	0	16.6	0	0	7.71	8.37	0	1		0	1		0	1		0	1		0	1		-0.981506	0.672952		0.074306	1		0	1
ENSRNA050022920	50.47	50.445	27.845	58.35	21.135	18.6	3.32	37.285	-3.11298	8.40897e-56	down	-0.291572	0.0557138		-1.17115	8.37516e-27	down	0.151973	0.130443		-1.6147	5.45419e-45	down	-0.678624	7.69048e-13		3.49767	2.81479e-75	up	1.06331	3.05522e-27	up
ENSRNA050022936	40.715	42.64	29.215	33.98	37.26	41.35	12.89	82.975	-1.21683	1.318e-82	down	0.164357	0.000525548		-0.14524	0.00217553		0.140399	0.0030304		-0.121281	0.00971179		1.31847	2.87106e-250	up	2.76654	0	up	0.231242	1.20931e-05
ENSRNA050022941	0	0	0	14.105	0	0	0	0	0	1		0	1		0	1		0	1		0	1		0	1		0	1		0	1
ENSRNA050022942	0	0	0	0	0	0	0	3.44	0	1		0	1		0	1		0	1		0	1		0	1		0	1		0	1
ENSRNA050022959	0	0	0	0	3.065	0	0	0	0	1		0	1		0	1		0	1		0	1		0	1		0	1		0	1
ENSRNA050022986	0	0	0	0.575	0	0.075	0.06	0.295	0	1		0	1		0	1		0	1		0	1		-1.00226	0.733635		2.37548	0.609198		0	1
ENSRNA050022999	50.26	0	87.225	91.35	62.065	78.505	62.195	49.885	-0.591924	0.41254		0.107232	0.973979		0.292695	0.783996		-3.70865	0.0221738	down	4.10858	0.00506714	up	-0.812815	0.307923		-0.332473	0.749265		-0.111582	0.974143
ENSRNA050023002	204.355	288.52	185.13	213.36	195.245	185.535	67.52	454.05	-1.47752	4.53092e-224	down	-0.0829519	0.0337729		-0.0446778	0.261422		0.606599	1.01029e-77		-0.734229	1.54501e-108		1.11956	0	up	2.81393	0	up	0.216848	2.57452e-09
ENSRNA050023003	607.905	940.28	415.91	644.695	524.51	548.69	144.88	1707.11	-1.88773	4.40247e-56	down	0.172268	0.140315		-0.627636	1.84749e-10		0.899966	1.41619e-31		-1.35533	3.49664e-60	down	0.879598	2.81091e-37		3.09821	1.54608e-212	up	0.33089	0.000184069
ENSRNA050023020	0.2	0.61	0.565	0	0	0.19	0	0	0	1		0	1		0	1		1.72831	0.361418		-1.72431	0.341547		0	1		0	1		0	1
ENSRNA050023030	0	0	0	0.575	0	0.075	0.06	0.295	0	1		0	1		0	1		0	1		0	1		-1.00226	0.733635		2.37548	0.609198		0	1
ENSRNA050023032	2.1	0	0	0	0	0	0	0	0	1		0	1		0	1		0	1		0	1		0	1		0	1		0	1
ENSRNA050023033	6.305	0	0	0	14.005	0	0	0	0	1		0	1		0.989269	0.661666		0	1		0	1		0	1		0	1		0	1
ENSRNA050023524	3.795	2.49	3.59	4.065	7.075	2.46	7.59	3.855	1.05295	4.44736e-29	up	-1.505	1.69682e-45	down	0.892182	1.39729e-20		-0.503437	0.000114417		-0.109385	0.523774		-0.0655586	0.654286		-0.90548	1.21285e-21		0.213032	0.0971823
ENSRNA050023570	35.39	141.83	21.115	35.95	33.62	14.67	13.055	27.235	-0.711052	1.57402e-12		-1.21193	1.68802e-43	down	-0.055382	0.513599		2.07439	0	up	-3.3417	0	down	-0.381124	6.04078e-07		1.11288	4.08826e-31	up	0.782954	3.40922e-23
ENSRNA050023576	0.39	0.165	1.81	3	0.645	0.43	1.61	1.055	-0.203635	0.148622		-0.531552	0.0364451		0.679941	0.00727158		-1.16598	0.00126618	down	1.31437	0.000141726	up	-1.49366	1.65075e-30	down	-0.539415	0.000571784		0.750606	5.4537e-11
ENSRNA050023629	0	0	0	0	0	0	0	1.645	0	1		0	1		0	1		0	1		0	1		0	1		0	1		0	1
ENSRNA050023634	262.26	1020.45	281.75	449.78	118.46	50.6	120.43	112.735	-1.25247	0	down	-1.22242	0	down	-1.14987	0	down	2.01236	0	up	-4.38465	0	down	-1.98979	0	down	-0.0295667	0.332895		0.707758	0
ENSRNA050023655	15.435	0	0	0	0	0	0	0	0	1		0	1		0	1		0	1		0	1		0	1		0	1		0	1
ENSRNA050023657	0	19.245	0	0	0	0	0	0	0	1		0	1		0	1		0	1		0	1		0	1		0	1		0	1
ENSRNA050023658	0	19.245	0	0	0	0	0	0	0	1		0	1		0	1		0	1		0	1		0	1		0	1		0	1
ENSRNA050023672	0	1.79	5.95	0	0	0	1.645	0	-1.9021	0.240715		0	1		0	1		0	1		0	1		0	1		0	1		0	1
ENSRNA050023677	0.03	0	0.04	0	0.785	2.845	0.175	3.96	2.03093	0.00315054	up	1.904	6.66159e-33	up	4.69683	6.52384e-21	up	0	1		9.19734	2.67789e-57	up	9.75551	1.07858e-73	up	4.56795	4.54378e-99	up	0	1
ENSRNA050023685	0	1.975	0	0	0	0	0	0	0	1		0	1		0	1		0	1		0	1		0	1		0	1		0	1
ENSRNA050023692	0	0.895	2.39	0.945	0	0.81	0	4.515	0	1		0	1		0	1		0	1		-0.13935	1		2.34042	0.292244		0	1		-1.43125	0.668008
ENSRNA050023693	0	0.895	2.39	0.945	0	0.81	0	4.515	0	1		0	1		0	1		0	1		-0.13935	1		2.34042	0.292244		0	1		-1.43125	0.668008
ENSRNA050023700	0.355	0.385	2.085	2.91	0.355	0	1.86	1.865	-0.297913	0.43065		-4.65543	0.000578357	down	0.0109639	1		0.117813	0.95225		-4.76228	0.000452605	down	-0.640008	0.0657966		-0.0588164	0.963852		0.283278	0.475597
ENSRNA050023708	0	5.67	0	0	0	0	0	0	0	1		0	1		0	1		0	1		0	1		0	1		0	1		0	1
ENSRNA050023719	1.825	1.275	0	0.21	0.995	1.42	1.185	1.225	3.68286	0.025779	up	0.500157	0.660447		-0.858728	0.34538		-0.441614	0.682722		0.0830429	1		2.60346	0.0663431		0.074306	1		0	1
ENSRNA050023720	0.84	2.25	0	0.415	2.795	0.2	1.27	0.42	3.80056	0.0184802	up	-3.69938	0.000798321	down	1.77377	0.026519	up	1.59884	0.0713433		-3.52445	0.00259183	down	0.0184944	1		-1.62835	0.169808		0	1
ENSRNA050023721	0.89	0.425	0.355	0.83	2.08	0.795	1.585	0.21	2.0979	0.0557886		-1.35961	0.129912		1.27955	0.142019		-0.940716	0.549542		0.86065	0.579829		-1.98151	0.224789		-2.92569	0.0234787	down	1.15371	0.487396
ENSRNA050023724	0	0	0.92	3.62	0	0	2.55	1.805	1.47641	0.0559877		0	1		0	1		0	1		0	1		-0.975108	0.12202		-0.449811	0.556607		2.00171	0.00674261	up
ENSRNA050023725	0.255	0.23	0.66	0.185	0	0.585	2.065	0.965	1.69378	0.0564848		0	1		0	1		-0.0904489	1		1.33458	0.471252		2.32208	0.135359		-1.10346	0.195453		-1.73176	0.380213
ENSRNA050023727	0.205	0	0	0.21	1.085	0	0.2	0	0	1		-3.35822	0.0565009		2.36222	0.109668		0	1		0	1		0	1		0	1		0	1
ENSRNA050023729	0	0	0	0	0.225	0	1.175	0	3.68286	0.025779	up	0	1		0	1		0	1		0	1		0	1		-3.51066	0.0339925	down	0	1
ENSRNA050023730	0	0.605	0	0	1.35	0	0	0	0	1		-3.79263	0.0182997	down	3.79662	0.0166209	up	0	1		0	1		0	1		0	1		0	1
ENSRNA050023733	0	0	0	0	0	0	0.715	0	0	1		0	1		0	1		0	1		0	1		0	1		0	1		0	1
ENSRNA050023746	2.1	0	0	0	0	0	0	0	0	1		0	1		0	1		0	1		0	1		0	1		0	1		0	1
ENSRNA050023747	2.71	0.06	0.26	0.605	1.48	0.175	0.5	0.13	0.940263	0.0393314		-3.0014	6.97134e-16	down	1.24156	7.65326e-06	up	-3.44896	8.88362e-08	down	1.68912	0.0660874		-2.25373	3.45264e-05	down	-2.07529	0.000186301	down	1.1187	0.0178824	up
ENSRNA050023748	0	0	0	0	0	0	10.335	0	0	1		0	1		0	1		0	1		0	1		0	1		0	1		0	1
ENSRNA050023750	66.285	255.99	52.24	82.63	53.845	22.345	27.195	39.14	-0.971989	1.32586e-194		-1.26471	2.74644e-294	down	-0.305246	9.20322e-31		2.00307	0	up	-3.57303	0	down	-1.06413	0	down	0.595221	3.41971e-61		0.687366	3.95648e-169
ENSRNA050023762	0.39	1.1	0.31	0.54	0.01	0.01	0.01	0.02	-5.13553	1.05386e-09	down	0.0147298	1		-5.48906	9.58061e-12	down	1.5871	9.18003e-11	up	-7.06143	7.51956e-30	down	-4.90228	5.09304e-15	down	1.07431	0.624875		0.841055	0.0112041
ENSRNA050023763	0	0	1.485	0	0	0	0	0	0	1		0	1		0	1		0	1		0	1		0	1		0	1		0	1
ENSRNA050023771	1.045	1.64	1.475	2.845	2.455	2.6	3.1	2.19	1.03374	8.45202e-12	up	0.101823	0.565585		1.23983	3.19795e-12	up	0.732534	0.000413416		0.609119	0.000172244		-0.350742	0.0201165		-0.426256	0.00318797		0.958225	1.75559e-09
ENSRNA050023772	0.135	2.685	0.125	0.295	0.135	0.205	0.07	0.365	-0.902098	0.443228		0.599692	0.525567		-0.0107312	1		4.33975	2.52377e-26	up	-3.75078	2.67746e-24	down	0.318055	0.658513		2.48934	0.00216979	up	1.26919	0.120542
ENSRNA050023773	10.08	0	0	0	11.31	0	0	0	0	1		0	1		-0.0107312	1		0	1		0	1		0	1		0	1		0	1
ENSRNA050023807	10.08	0	0	0	11.31	0	0	0	0	1		0	1		-0.0107312	1		0	1		0	1		0	1		0	1		0	1
ENSRNA050023835	1.415	1.485	1.35	1.89	0.73	1.075	0.49	1.545	-1.49689	7.24611e-14	down	0.594512	0.00346114		-0.987351	7.33888e-08		0.127415	0.514015		-0.520254	0.00235278		-0.275078	0.0680453		1.73588	1.35715e-18	up	0.51407	0.000791626
ENSRNA050023841	14.18	27.075	14.455	17.455	13.645	12.27	14.45	18.35	0.0491338	0.389972		-0.0634144	0.274466		-0.0408028	0.492643		0.997506	2.29445e-122		-1.10172	8.93498e-144	down	-0.0720878	0.139545		0.357524	7.30798e-14		0.478745	1.98798e-24
ENSRNA050023857	7.545	8.505	5.155	8.275	5.875	4.595	3.555	8.005	-0.552065	0.00209325		-0.338382	0.048414		-0.356892	0.0158016		0.259704	0.0705102		-0.954978	1.28637e-10		-0.0351898	0.889039		1.23293	1.09147e-14	up	0.716053	1.19959e-06
ENSRNA050023859	0	0	0	0	0	0	0	0	0	1		0	1		0	1		0	1		0	1		0	1		0	1		0	1
ENSRNA050023865	0.155	0	0	0	2.65	0	1.275	0	5.74176	2.53788e-07	up	-6.71319	2.86183e-13	down	4.13223	1.74163e-12	up	0	1		0	1		0	1		-5.56955	5.91922e-07	down	0	1
ENSRNA050023872	0.74	0.36	0.695	1.51	1.07	1.505	1.09	1.72	0.611209	2.38434e-06		0.51723	2.49691e-06		0.506487	0.00011398		-0.938336	5.57016e-08		1.96205	4.75515e-44	up	0.192825	0.0610286		0.722154	5.81949e-12		1.14054	8.99749e-22	up
ENSRNA050023891	0	1.85	0	0	0	0	0	1.89	0	1		0	1		0	1		0	1		0	1		0	1		0	1		0	1
ENSRNA050023896	164.15	199.84	123.095	214.16	242.23	180.285	222.66	165.41	0.855271	1.32892e-42		-0.424616	1.52373e-13		0.615168	1.29685e-25		0.414716	6.87624e-11		-0.224164	0.000346044		-0.373239	1.33124e-09		-0.405258	1.79378e-11		0.823251	8.5601e-38
ENSRNA050023905	189.285	167.35	181.685	299.735	284.67	195.475	325.14	195.595	0.837399	0		-0.53326	2.84961e-119		0.563888	3.45285e-132		-0.116924	2.6772e-05		0.147552	5.80485e-08		-0.628	2.22751e-164		-0.717218	4.36139e-225		0.74818	1.40966e-236
ENSRNA050023925	0	1.85	0	0	0	0	0	0	0	1		0	1		0	1		0	1		0	1		0	1		0	1		0	1
ENSRNA050023946	2.89	1.31	0	0	0	0	0	0	0	1		0	1		0	1		-1.16981	0.683851		0	1		0	1		0	1		0	1
ENSRNA050023950	0	0	0.58	0.625	0	0	0.2	0.27	-1.59139	0.000384895	down	0	1		0	1		0	1		0	1		-1.17488	0.00545821	down	0.54347	0.378523		0.126962	0.839728
ENSRNA050023954	0	0	1.28	1.915	0.03	0	1.14	1.595	-0.191356	0.501245		0	1		0	1		0	1		0	1		-0.237162	0.30061		0.571657	0.017227		0.617462	0.0071844
ENSRNA050023985	1.99	1.91	0	0	0	0	0	0	0	1		0	1		0	1		0.143348	1		0	1		0	1		0	1		0	1
ENSRNA050024006	1.04	3.12	0.11	1.525	0.25	0.12	0.125	0	0.0979017	1		-0.98527	0.67336		-2.01073	0.0678891		1.72831	0.00332279	up	-4.72431	7.05975e-07	down	-4.56647	0.000847431	down	0	1		3.73868	0.00195211	up
ENSRNA050024022	44.405	90.04	38.48	57.51	24.715	23.81	8.96	83.72	-2.13119	4.52541e-109	down	-0.0651933	0.545357		-0.827106	2.75893e-29		1.10264	3.54687e-93	up	-1.99494	2.60118e-222	down	0.575364	4.3674e-29		3.29399	0	up	0.58743	2.30458e-21
ENSRNA050024025	4.765	7.665	4.47	6.195	3.04	4.59	3.32	6.75	-0.463142	2.31089e-10		0.630586	5.51588e-17		-0.664297	4.75422e-19		0.777584	3.8074e-39		-0.811295	4.0858e-42		0.125902	0.0390586		1.08932	4.00525e-60	up	0.500279	2.50326e-15
ENSRNA050024039	0	0	9.225	15.675	0	0	4.08	23.865	-1.17725	0.0521231		0	1		0	1		0	1		0	1		0.64928	0.0735791		2.54927	5.87083e-08	up	0.722739	0.141764
ENSRNA050024080	14.32	13.25	0	0	0	0	16.285	0	0	1		0	1		0	1		0.0332947	1		0	1		0	1		0	1		0	1
ENSRNA050024083	0	7.7	0	0	0	0	0	0	0	1		0	1		0	1		0	1		0	1		0	1		0	1		0	1
ENSRNA050024084	2.485	0.745	0.055	0.04	1.69	2.17	0.02	0.04	-1.61414	0.197873		0.340133	0.0341221		-0.54347	0.00025402		-1.64895	7.7181e-20	down	1.44561	1.30813e-14	up	0.0148831	1		1.21471	0.403349		-0.414319	0.799804
ENSRNA050024096	0	0	0	0	0	0	5.035	0	5.68226	4.51506e-07	up	0	1		0	1		0	1		0	1		0	1		-5.51006	1.02667e-06	down	0	1
ENSRNA050024107	472.915	210.41	518.43	333.83	572.495	621.71	702.46	382.745	0.40713	0.000151644		0.0538641	0.724565		0.375888	0.00199436		-1.03164	4.1001e-11	down	1.4614	1.72206e-24	up	0.244429	0.117161		-0.867157	1.66955e-13		-0.704457	1.43553e-07
ENSRNA050024113	0	0	3.165	7.055	14.005	6.74	0	7.22	0	1		-0.98527	0.67336		0	1		0	1		0	1		0.0184944	1		0	1		1.15371	0.782729
ENSRNA050024114	18.92	0	3.165	0	0	0	0	0	0	1		0	1		0	1		0	1		0	1		0	1		0	1		0	1
ENSRNA050024117	0	0	0	0	11.54	0	0	0	0	1		0	1		0	1		0	1		0	1		0	1		0	1		0	1
ENSRNA050024118	0	0	0	0	0	0	12.035	13.19	0	1		0	1		0	1		0	1		0	1		0	1		0.074306	1		0	1
ENSRNA050024162	5.125	6.815	4.575	5.925	0.715	0.9	0.945	2.76	-2.21576	2.6913e-21	down	0.268486	0.588579		-2.78602	8.28945e-29	down	0.487794	0.00152347		-3.00533	1.21988e-40	down	-1.06897	1.51266e-09	down	1.52999	2.5196e-08	up	0.383195	0.0233951
ENSRNA050024172	0	1.85	0	0	0	4.03	0	1.89	0	1		0	1		0	1		0	1		0.86065	0.724015		0	1		0	1		0	1
ENSRNA050024175	0	0	13.72	34.005	0	0	5.875	0	-1.31912	0.518519		0	1		0	1		0	1		0	1		-3.31779	0.0591193		0	1		1.20904	0.398853
ENSRNA050024206	3.41	1.91	0	0	0	0	0	0	0	1		0	1		0	1		-0.856652	0.742735		0	1		0	1		0	1		0	1
ENSRNA050024293	0	1.91	0	0	0	0	0	0	0	1		0	1		0	1		0	1		0	1		0	1		0	1		0	1
ENSRNA050024295	63.655	71.95	27.795	91.11	75.02	47.245	35.435	74.94	0.324161	5.67547e-23		-0.652444	1.11862e-162		0.218042	2.70938e-22		0.244399	2.3233e-26		-0.678801	1.10657e-168		-0.25849	7.71029e-36		1.15229	0	up	1.73494	0	up
ENSRNA050024296	1.395	1.235	0.385	1.005	2.2	0.67	1.06	1.135	1.46728	3.20382e-10	up	-1.6906	2.05094e-23	down	0.633021	1.04278e-05		-0.12342	0.568134		-0.93416	4.01022e-06		0.184473	0.386998		0.155529	0.461501		1.43833	3.34717e-09	up
ENSRNA050024297	1.455	3.41	1.25	3.035	2.255	0.79	1.805	2	0.747082	0.000389309		-1.76912	2.62843e-18	down	0.864565	7.97956e-07		0.806606	1.27809e-05		-1.71116	4.1682e-16	down	-0.475236	0.00599303		0.126194	0.571192		1.34851	1.82529e-12	up
ENSRNA050024298	73.595	137.12	35.895	98.215	90.995	44.15	37.44	76.855	0.0962231	0.102597		-0.814196	3.84697e-71		0.18715	8.25608e-06		0.819983	1.94836e-105		-1.44703	1.61531e-262	down	-0.331179	1.39099e-19		1.07818	6.54785e-123	up	1.50559	1.15285e-268	up
ENSRNA050024299	70.61	132.075	39.01	107.065	76.995	49.435	33.08	83.92	-0.303824	6.43985e-08		-0.651137	5.24744e-64		0.160117	1.02113e-05		0.486418	2.57767e-45		-0.977438	1.03373e-151		-0.282016	2.18793e-16		1.52478	1.03009e-242	up	1.50297	4.92894e-300	up
ENSRNA050024307	0.36	0.305	0.03	0.175	1.59	0.37	0.29	0.095	3.41983	0.00458878	up	-2.06549	3.55749e-07	down	2.14719	1.47012e-07	up	-0.208683	0.854131		0.290379	0.738291		-0.871182	0.457475		-1.54275	0.0960771		2.74826	0.0705832
ENSRNA050024309	0.095	0.875	0.385	0.995	0.95	0.34	0.33	0.795	-0.236351	0.701932		-1.48983	9.75465e-05	down	3.3145	9.38097e-11	up	3.27954	8.08077e-10	up	-1.45487	0.000229766	down	-0.291695	0.403782		1.34102	0.000890255	up	1.39636	0.000192665	up
ENSRNA050024310	219.405	355.725	122.005	332.755	207.69	133.91	115.045	253.22	-0.113609	9.94e-05		-0.630135	3.45127e-149		-0.0817228	0.000228425		0.770754	0		-1.48261	0	down	-0.369558	4.22179e-88		1.20286	0	up	1.45881	0	up
ENSRNA050024311	62.34	83.525	24.77	64.275	54.555	37.305	24.985	46.505	-0.00807831	1		-0.545184	8.1155e-15		-0.183192	0.00407389		0.50698	2.03423e-19		-1.23535	1.40415e-85	down	-0.445026	5.3522e-12		0.948329	4.34833e-32		1.38528	1.12277e-80	up
ENSRNA050024313	2.675	1.25	0.125	0.14	1.825	0.65	0.215	0.22	0.682864	0.70012		-1.51578	0.00647542	down	-0.519745	0.203801		-0.978642	0.0288934		-1.05689	0.0969929		0.603457	0.751557		0.074306	1		0.153713	1
ENSRNA050024315	0	1.905	0.38	0.855	0.335	0	0.315	1.075	-0.193864	1		0	1		0	1		3.80783	0.0230897	up	-3.80383	0.0203795	down	0.372131	0.849556		1.73989	0.278771		1.17389	0.565418
ENSRNA050024319	0	75.535	0	4.845	25.395	0	0	0	0	1		0	1		0	1		4.08633	0.0097084	up	-4.08233	0.00848642	down	0	1		0	1		0	1
ENSRNA050024320	5.41	18.14	0	0	0	0	0	0	0	1		0	1		0	1		1.91342	0.449023		0	1		0	1		0	1		0	1
ENSRNA050024321	30.9	0	9.61	6.385	8.565	0	8.55	0	-0.28061	0.988348		0	1		-2.01815	0.217866		0	1		0	1		0	1		0	1		-0.914458	0.817099
ENSRNA050024324	0	0	3.685	0	0	4.3	12.82	0	1.68286	0.53232		0	1		0	1		0	1		0	1		0	1		0	1		0	1
ENSRNA050024325	0	0	0	14.47	0	0	0	0	0	1		0	1		0	1		0	1		0	1		0	1		0	1		0	1
ENSRNA050024333	36.005	0	14.435	0	0	16.035	80.08	0	2.32923	0.066937		0	1		0	1		0.726821	0.602057		-2.03584	0.15638		0	1		-1.10567	0.326121		2.36034	0.0907018
ENSRNA050024357	2.47	4.455	1.5	2.64	5.32	2.025	3.9	2.535	1.34749	7.59654e-22	up	-1.36527	6.27055e-29	down	1.08656	1.12939e-20	up	0.912483	2.55668e-13		-1.19119	4.40168e-20	down	-0.027763	0.946859		-0.545202	2.17108e-05		0.830053	2.94763e-07
ENSRNA050024358	1.105	1.405	0.81	2.035	1.18	0.775	0.92	1.93	0.152014	0.662456		-0.592668	0.0314285		0.0759853	0.843207		0.396224	0.1218		-0.912907	0.000414046		-0.0598941	0.844035		1.13927	3.19739e-07	up	1.35117	2.45009e-09	up
ENSRNA050024359	23.355	29.355	14.39	26.63	34.43	18.66	24.74	23.745	0.748658	3.79173e-35		-0.869318	1.75594e-60		0.54888	9.26178e-28		0.399823	9.27396e-14		-0.720261	6.50488e-38		-0.144484	0.0110083		0.005175	1		0.898317	5.71133e-51
ENSRNA050024360	33.72	65.39	5.455	15.01	33.76	19.13	5.09	12.38	-0.130772	0.314559		-0.815288	2.33022e-53		-0.00444997	1		1.02163	1.04176e-148	up	-1.84136	0	down	-0.252189	0.000921026		1.35026	2.30632e-45	up	1.47168	6.64789e-63	up
ENSRNA050024361	2.51	3.405	2.595	4.465	5.535	1.045	7.145	4.475	1.42663	2.2717e-29	up	-2.37212	3.3141e-43	down	1.13035	5.5915e-16	up	0.545056	0.00104814		-1.78683	1.08587e-19	down	0.0359192	0.883946		-0.604765	1.48753e-07		0.785948	1.48824e-07
ENSRNA050024362	0.665	0.865	0.545	0.84	0.595	0.3	0.74	0.815	0.38983	0.295099		-0.947156	0.0299581		-0.156404	0.737448		0.408987	0.264932		-1.51255	0.00011052	down	-0.0416953	0.993656		0.205798	0.589575		0.637323	0.0864747
ENSRNA050024363	6.97	8.165	3.815	7.405	9.645	5.655	6.02	8.01	0.640128	6.27233e-05		-0.763847	4.04705e-09		0.465357	0.000186903		0.30037	0.0310488		-0.59886	1.5365e-05		0.135169	0.35585		0.476127	0.00049086		0.981085	1.65887e-10
ENSRNA050024364	6.31	4.72	1.355	6.825	10.37	5.545	7.855	3.115	2.50076	1.59139e-25	up	-0.905246	2.83697e-08		0.740566	2.9451e-06		-0.336363	0.118981		0.171682	0.471538		-1.12543	1.06136e-07	down	-1.29083	1.66687e-10	down	2.33536	2.55335e-20	up
ENSRNA050024365	25.31	44.655	11.97	43.22	29.945	18.005	14.29	36.24	0.228911	0.042745		-0.724207	1.07772e-18		0.237457	0.00224646		0.889443	2.5685e-38		-1.37619	2.04436e-76	down	-0.232239	0.000371972		1.39888	1.45748e-64	up	1.86003	3.00615e-117	up
ENSRNA050024366	121.905	108.985	57	152.35	158.15	94.24	76.35	106.2	0.400713	4.19029e-17		-0.737647	4.92262e-97		0.375032	1.9181e-29		-0.0646257	0.118567		-0.297989	5.88634e-14		-0.502928	8.33992e-47		0.535247	5.11153e-38		1.43889	5.12091e-287	up
ENSRNA050024367	25.585	36.585	9.56	36.365	29.705	11.105	12.085	32.88	0.318134	0.0174897		-1.41289	1.27601e-45	down	0.220534	0.00934731		0.58694	1.28566e-13		-1.77929	3.60243e-77	down	-0.12733	0.109878		1.49477	4.00188e-55	up	1.94023	4.86317e-89	up
ENSRNA050024368	13.94	56.34	6.975	20.015	14.895	8.955	12.16	16.215	0.786211	8.41989e-09		-0.744028	2.24496e-09		0.110757	0.380701		2.08027	3.04114e-151	up	-2.71354	3.67289e-206	down	-0.279229	0.00729859		0.470814	3.83728e-05		1.53625	2.49468e-37	up
ENSRNA050024369	2.405	2.79	1.195	3.96	5.505	1.23	1.71	2.465	0.494379	0.246412		-2.15586	1.70915e-13	down	1.2073	1.36933e-06	up	0.286582	0.433277		-1.23515	0.000642185	down	-0.66176	0.0193584		0.57719	0.101849		1.73333	1.06329e-07	up
ENSRNA050024370	0.135	0.49	0.055	0.075	0.875	0.055	0.16	0.395	1.49432	0.3875		-4.07273	0.000107813	down	2.70936	0.0010914	up	1.97604	0.0547433		-3.33941	0.00735788	down	2.40844	0.0468891	up	1.37738	0.179592		0.463258	0.932008
ENSRNA050024371	12.845	26.835	3.975	35.64	18.505	8.135	6.135	36.69	0.635509	0.00926141		-1.19489	4.23562e-15	down	0.550889	6.84518e-05		1.13791	1.78752e-19	up	-1.78191	3.33339e-37	down	0.0568938	0.62262		2.60638	3.54986e-81	up	3.18499	2.32372e-98	up
ENSRNA050024374	60.61	22.275	15.985	54.455	50.02	26	32.685	49.955	1.07365	0.000226189	up	-0.927773	7.97882e-05		-0.185984	0.390039		-1.28105	7.86392e-08	down	0.167293	0.654416		-0.0623942	0.854186		0.620843	0.00619241		1.75689	1.96094e-11	up
ENSRNA050024375	22.185	51.745	11.77	30.24	23.92	24.585	10.38	23.64	-0.23598	0.547041		0.0127369	1		0.177062	0.521636		1.34748	4.48128e-12	up	-1.15768	7.89499e-10	down	-0.325702	0.166526		1.24015	1.16188e-05	up	1.32988	2.44311e-07	up
ENSRNA050024376	0.29	0.59	0.25	0	0.265	0.575	0.285	0.4	0.0979017	1		1.02185	0.658167		-0.024945	1		1.12197	0.632487		-0.125065	1		0	1		0.507265	0.885303		0	1
ENSRNA050024377	0	0.235	2.945	7.91	0	0	4.085	9.835	0.484776	0.475299		0	1		0	1		0	1		0	1		0.359588	0.415706		1.2707	0.00496119	up	1.39589	0.0107633	up
ENSRNA050024378	0.455	1.015	0.525	3.035	1.18	0	1.36	0.72	1.40954	0.283579		0	1		1.51242	0.298884		1.30582	0.444182		0	1		-1.99674	0.0384776	down	-0.842576	0.521954		2.56371	0.0179906	up
ENSRNA050024379	0.25	0	0	0	0	0.23	0.27	0	0	1		0	1		0	1		0	1		0	1		0	1		0	1		0	1
ENSRNA050024380	0	6.075	0	0	0	0	0	0	0	1		0	1		0	1		0	1		0	1		0	1		0	1		0	1
ENSRNA050024382	23.985	12.275	4.92	49.145	3.29	27.61	36.715	48.56	2.93175	0.00230244	up	2.76523	0.0258277	up	-2.85643	0.0171999	down	-1.00009	0.323671		0.908894	0.365501		0.0609037	1		0.403435	0.533983		3.27428	0.000587379	up
ENSRNA050024383	43.095	50.68	39.97	105.565	40.72	0	36.76	63	-0.198951	0.81355		-4.89696	0.000148319	down	0.0772111	0.984119		0.359615	0.614826		-5.17937	3.61595e-05	down	-0.764146	0.0765802		0.71514	0.204035		1.28034	0.00622976	up
ENSRNA050024384	4963.37	8708.88	855.98	2393.7	5293.91	3281.65	956.965	1834.53	0.0246145	0.13433		-0.715358	0		0.0928238	9.04158e-40		0.920468	0		-1.543	0	down	-0.352257	7.42762e-272		1.10213	0	up	1.479	0	up
ENSRNA050024385	1.795	2.8	0.085	1.095	1.69	1.285	0.38	0.52	0.900818	0.404567		-0.795828	0.0841426		0.612199	0.172008		1.05633	0.011481	up	-1.23995	0.00317914	down	-1.4576	0.0268225	down	0.109442	0.987571		2.46786	0.00151632	up
ENSRNA050024386	0	0	0	0	0	0	0	0	0	1		0	1		0	1		0	1		0	1		0	1		0	1		0	1
ENSRNA050024387	0	130.075	105.335	198.925	48.515	49.575	191.78	90.36	0.921842	4.62522e-06		0.0207932	1		6.23682	4.36193e-10	up	7.599	4.7557e-21	up	-1.34139	1.33015e-06	down	-1.04222	1.49647e-06	down	-1.07205	4.36095e-07	down	0.892015	2.73302e-05
ENSRNA050024389	10.39	28.26	12.185	27.67	26.625	19.925	29.54	6.93	1.31793	0.000447752	up	-0.476923	0.219671		1.36293	0.00100127	up	1.50241	0.000355363	up	-0.616411	0.0996242		-1.94561	1.70607e-05	down	-2.06479	2.11166e-06	down	1.19875	0.00359577	up
ENSRNA050024390	0	0	28.4	2.895	11.145	32.72	17.32	0	-0.814818	0.553211		1.5353	0.272872		0	1		0	1		0	1		0	1		0	1		-3.34982	0.102819
ENSRNA050024392	0	0.52	0	0	0	9.39	0	0	0	1		0	1		0	1		0	1		4.30691	0.389412		0	1		0	1		0	1
ENSRNA050024393	0	66.995	0	80.075	0	0	0	0	0	1		0	1		0	1		3.91312	0.016924	up	-3.90912	0.0148805	down	-3.94683	0.0106491	down	0	1		4.11904	0.0115373	up
ENSRNA050024394	30.66	0	0	0	0	0	29.53	0	0	1		0	1		0	1		0	1		0	1		0	1		0	1		0	1
ENSRNA050024395	0	13.015	0	11.965	0	0	7.68	0	0	1		0	1		0	1		0	1		0	1		0	1		0	1		0	1
ENSRNA050024396	0	9.5	0	0	8.85	0	0	0	0	1		0	1		0	1		0	1		0	1		0	1		0	1		0	1
ENSRNA050024398	9.555	6.34	0	0	0	0	0	0	0	1		0	1		0	1		-0.448994	0.957219		0	1		0	1		0	1		0	1
ENSRNA050024514	285.295	429.55	395.96	427.61	500.64	251.44	301.84	363.68	0.642059	5.61541e-124		-1.12125	0	down	0.5842	5.0456e-160		-0.102729	9.56688e-05		-0.434321	1.34276e-55		-0.0321789	0.185071		0.415163	5.932e-71		1.0894	0	up
ENSRNA050024520	0.225	0.325	0.125	0.425	0.585	0.18	0.255	0.265	0.994841	0.0307416		-1.69932	4.15008e-07	down	1.37388	1.46145e-05	up	0.592559	0.151715		-0.918003	0.0252292		-0.659634	0.0593378		0.130399	0.817211		1.78487	1.11145e-05	up
ENSRNA050024524	7.28	7.45	3.625	11.795	10.36	7.83	9.9	11.04	1.42205	9.29514e-60	up	-0.385241	2.14934e-07		0.485629	7.73505e-11		0.0888531	0.365542		0.0115346	0.988639		-0.0728265	0.329984		0.230211	0.00101303		1.72508	2.74588e-94	up
ENSRNA050024538	0	4.91	0	0	0	0	0	0	0	1		0	1		0	1		0	1		0	1		0	1		0	1		0	1
ENSRNA050024540	0	0	0	0	0	0	16.63	0	0	1		0	1		0	1		0	1		0	1		0	1		0	1		0	1
ENSRNA050024565	1.24	1.275	0.785	1.745	1.715	1.285	1.39	1.51	0.794375	0.00153826		-0.396645	0.0770916		0.452268	0.0404176		0.129148	0.688748		-0.0735253	0.848159		-0.179578	0.449142		0.199289	0.412969		1.17324	1.09099e-06	up
ENSRNA050024566	4.07	4.235	2.97	6	5.215	3.28	4.34	3.33	0.537364	0.000178061		-0.66595	8.12385e-07		0.347022	0.00773935		0.139408	0.388374		-0.458336	0.00173705		-0.831082	1.39629e-10		-0.31716	0.0299566		1.05129	1.52242e-15	up
ENSRNA050024567	15.82	32.03	1.6	4.26	17.37	9.46	2.035	3.91	0.315426	0.138125		-0.866486	5.88727e-31		0.127666	0.0690199		1.08207	2.11568e-80	up	-1.82089	6.09678e-175	down	-0.0971722	0.562153		1.01211	4.37752e-10	up	1.4247	1.16339e-17	up
ENSRNA050024568	154.175	121.575	79.45	199.81	182.915	129.47	120.735	190.96	0.604277	7.24927e-78		-0.482322	2.14494e-75		0.248991	8.93906e-23		-0.325853	1.07656e-29		0.0925226	0.00309774		-0.0525842	0.0369943		0.707666	5.06604e-157		1.36453	0	up
ENSRNA050024569	12.6	10.78	5.88	16.93	19.18	7.125	11.735	13.375	0.913742	2.69111e-11		-1.41112	1.97853e-34	down	0.605248	2.38687e-09		-0.0983066	0.50637		-0.707566	2.13448e-07		-0.290692	0.0068672		0.329806	0.00502252		1.53424	4.69483e-35	up
ENSRNA050024571	484.945	403.85	227.96	636.4	600.565	364.54	348.24	537.35	0.60149	6.7293e-94		-0.713361	4.06732e-209		0.317283	1.44161e-48		-0.165666	1.89924e-11		-0.230412	1.25636e-18		-0.219909	1.47596e-25		0.678436	4.34908e-174		1.49983	0	up
ENSRNA050024572	0.96	1.07	0.865	0.735	1.07	0.745	0.325	1.425	-1.41311	0.00506295	down	-0.517751	0.225627		0.157437	0.752929		0.252036	0.599953		-0.61235	0.144439		1.00374	0.00764637	up	2.19412	7.44289e-07	up	-0.222726	0.727124
ENSRNA050024573	113.58	193.175	64.775	205.685	122.81	72.62	74.26	154.68	0.183488	0.00128661		-0.756898	3.44391e-56		0.124358	0.00558631		0.855314	3.75683e-108		-1.48785	3.1795e-261	down	-0.382654	2.56834e-27		1.11857	2.75831e-136	up	1.68471	0	up
ENSRNA050024574	62.715	120.14	43.275	128.92	74.01	41.79	43.815	96.55	-0.00398945	1		-0.821577	1.94864e-39		0.251748	1.38056e-05		1.01431	5.45701e-89	up	-1.58414	4.58394e-177	down	-0.394423	1.5887e-18		1.19253	3.01705e-94	up	1.58297	1.70073e-196	up
ENSRNA050024575	118.72	244.455	71.925	211.555	134.5	81.045	80.225	171.695	0.140238	0.010827		-0.730834	6.21464e-58		0.193566	5.14849e-06		1.12325	5.75725e-213	up	-1.66051	0	down	-0.275548	1.17289e-15		1.15286	3.38461e-158	up	1.56864	0	up
ENSRNA050024576	1.315	2.22	0.88	2.53	1.105	1.375	1.34	1.845	0.628538	0.194442		0.312253	0.55581		-0.246359	0.655005		0.843136	0.0322969		-0.777243	0.0421781		-0.412179	0.253168		0.517703	0.206339		1.55842	0.000118136	up
ENSRNA050024577	3.485	2.225	1.245	5.005	1.27	1.44	2.515	2.96	0.981423	0.00621552		0.200896	0.719823		-1.44668	1.17189e-05	down	-0.54706	0.0823991		-0.698722	0.0654406		-0.723549	0.00389764		0.306891	0.341608		2.01186	1.87384e-11	up
ENSRNA050024578	5.935	3.065	3.76	6.385	9.57	2.61	5.285	7.235	0.504943	0.0850567		-1.88753	1.5982e-12	down	0.711088	0.00141791		-0.839829	0.00652905		-0.33661	0.423472		0.217542	0.417729		0.504328	0.0445356		0.791728	0.00632869
ENSRNA050024579	0.24	0.34	0	0.35	0.505	0	0.27	0	0	1		-3.74656	0.0209512	down	1.14174	0.295443		0.559568	0.732082		0	1		0	1		0	1		0	1
ENSRNA050024583	22.37	60.475	2.595	33.265	21.965	9.97	14.765	16.14	2.54401	5.6425e-09	up	-1.01297	0.00057009	down	-0.0295288	0.997865		1.55298	6.09947e-17	up	-2.59548	5.42009e-32	down	-0.990119	2.76569e-05		0.164201	0.643585		3.69833	1.32865e-24	up
ENSRNA050024584	0	0	1.46	0	0	8.68	2.125	0	0.496451	1		0	1		0	1		0	1		0	1		0	1		0	1		0	1
ENSRNA050024585	0	0	0	0	0	0	1.315	0	0	1		0	1		0	1		0	1		0	1		0	1		0	1		0	1
ENSRNA050024586	136.125	213.47	60.72	183.125	160.755	110.445	110.78	183.84	0.891678	0.000407156		-0.73512	0.000425587		0.259386	0.202919		0.673219	0.000266622		-1.14895	3.67171e-09	down	0.0358652	0.938516		0.738572	0.000156909		1.59438	1.40228e-12	up
ENSRNA050024587	0	0	0	0	7.33	0	0	0	0	1		0	1		0	1		0	1		0	1		0	1		0	1		0	1
ENSRNA050024588	23.3	28.295	44.415	95.055	124.99	0	6.36	50.615	-2.83121	0.00108739	down	-6.49528	1.13186e-11	down	2.53211	1.54613e-07	up	0.368374	0.724803		-4.33154	0.00335145	down	-0.890899	0.0557392		2.98864	0.00056628	up	1.04833	0.0323927	up
ENSRNA050024589	0.995	82.395	7.23	29.93	25.875	16.96	56.315	0	2.83066	0.000248847	up	-0.718719	0.427536		4.93594	0.00250434	up	6.55657	1.63255e-07	up	-2.33935	0.000115193	down	-4.18784	0.00448472	down	-5.20442	1.29802e-05	down	1.81408	0.084495
ENSRNA050024590	77.66	117.13	38.95	111.585	70.005	49.43	45.48	85.91	0.208343	0.033655		-0.501614	7.84547e-10		-0.127034	0.101268		0.692488	5.43479e-27		-1.32114	6.39295e-77	down	-0.351149	3.90747e-08		0.960569	7.13943e-35		1.52006	1.27968e-92	up
ENSRNA050024591	36.1	15.55	19.075	28.265	14.445	9.535	9.21	26.345	-1.02116	0.122202		-0.542013	0.498661		-1.24124	0.0133836	down	-1.09789	0.0356823	down	-0.685366	0.36719		-0.0403441	1		1.50927	0.0127536	up	0.528452	0.387909
ENSRNA050024592	80.395	90.995	80.28	88.015	58.005	45.035	18.665	150.93	-2.11458	1.42548e-92	down	-0.392329	4.01602e-05		-0.421994	2.37108e-07		0.298915	8.09452e-05		-1.11324	2.65947e-40	down	0.809016	1.12037e-38		3.0633	8.79755e-252	up	0.139704	0.0925227
ENSRNA050024594	26.595	0	5.875	35.525	25.125	0	7.68	0	0.27258	0.994857		0	1		0.0466563	1		0	1		0	1		0	1		0	1		2.35348	0.160192
ENSRNA050024595	2.845	0	9.425	0	0	31.44	0	4.005	0	1		0	1		0	1		0	1		0	1		0	1		0	1		0	1
ENSRNA050024596	61.47	31.33	0	29.09	0	0	0	0	0	1		0	1		-3.96679	0.00993585	down	-1.09024	0.31825		0	1		0	1		0	1		0	1
ENSRNA050024597	4.655	0	0	1.665	0	0	0	0	0	1		0	1		0	1		0	1		0	1		0	1		0	1		0	1
ENSRNA050024598	0.525	5.935	8.695	63.44	0.9	0.43	109.585	12.805	0.0898948	0.348453		-1.01634	0.00286079	down	0.748395	0.0218228		1.8636	2.55453e-12	up	-2.13154	1.47234e-14	down	-1.27012	1.48481e-107	down	0.500903	2.14208e-10		1.86091	3.70447e-198	up
ENSRNA050024600	0	4.53	28.585	0	8.24	0	0	0	0	1		0	1		0	1		0	1		0	1		0	1		0	1		0	1
ENSRNA050024601	322.655	423.29	142.045	449.24	191.63	167.32	181.015	361.745	0.347681	0.113966		-0.346938	0.114405		-0.628543	0.000293702		0.507842	0.000677148		-1.48332	1.98743e-18	down	-0.262064	0.0722218		0.992247	3.9393e-09		1.60199	1.6342e-21	up
ENSRNA050024602	0	0	0	0	0	0	0	46.56	0	1		0	1		0	1		0	1		0	1		0	1		0	1		0	1
ENSRNA050024606	0	0	0	0	0	0	0	0	0	1		0	1		0	1		0	1		0	1		0	1		0	1		0	1
ENSRNA050024721	179.53	400.72	143.43	227.62	231.955	182.84	143.305	633.305	-0.0711203	0.963317		-0.635408	0.106774		0.38002	0.330163		1.15472	0.000346602	up	-1.4101	2.06308e-05	down	1.5505	6.79367e-09	up	2.14329	1.77362e-13	up	0.521664	0.246784
ENSRNA050024732	11.06	11.89	9.45	10.33	10.305	10.04	4.87	24.175	-0.976302	3.82106e-07		-0.0321871	0.938123		-0.0901568	0.652475		0.213491	0.218794		-0.335835	0.0406336		1.25561	9.40633e-23	up	2.37005	2.09383e-54	up	0.138143	0.523473
ENSRNA050024740	55.235	115.345	46.845	131.575	53.885	39.91	22.9	312.81	-1.04993	4.06008e-15	down	-0.511741	1.39686e-05		0.0344336	0.840647		1.17634	3.95834e-40	up	-1.65365	1.58422e-66	down	1.28157	1.22381e-121	up	3.82848	0	up	1.49699	2.98278e-67	up
ENSRNA050024741	54.135	72.29	33.89	70.63	71.895	85.06	26.66	187.01	-0.368551	3.52016e-06		0.246987	9.80502e-07		0.411419	1.30958e-13		0.490779	3.16208e-18		0.167627	0.00124661		1.43659	3.71338e-275	up	2.88095	0	up	1.07581	6.03863e-69	up
ENSRNA050024748	0.795	2.17	0.085	0.46	0.19	0.175	0	0.29	-3.32702	0.0519423		-0.075468	1		-2.07844	1.53159e-06	down	1.48997	4.81145e-10	up	-3.64388	1.59353e-26	down	-0.63566	0.200819		5.16431	2.89502e-05	up	2.47295	0.000100532	up
ENSRNA050024752	0.46	0.375	0.24	0.27	0.375	0.42	0.46	0.405	3.16989	9.1217e-07	up	-1.45701	0.0088925	down	1.40732	0.00990897	up	-0.355392	0.743469		0.305696	0.780428		1.49852	0.0139141	up	-0.446137	0.335452		1.22523	0.27207
ENSRNA050024761	0.04	0.015	0	0.05	0.03	0	0.035	0.05	0	1		0	1		-0.619462	0.655412		-1.53913	0.315652		0	1		-0.0963955	1		0.778567	0.505976		3.77195	0.0325861	up
ENSRNA050024768	1.85	2.735	1.075	2.465	1.18	1.57	0.39	2.2	-1.48706	0.22566		0.429767	0.68526		-0.595694	0.516373		0.673863	0.375566		-0.839789	0.249532		-0.107037	0.96589		2.53374	0.0109948	up	1.15371	0.175423
ENSRNA050024772	0	26.97	0	12.125	0	0	0	0	0	1		0	1		0	1		0	1		0	1		0	1		0	1		0	1
ENSRNA050024774	9.745	0	0	0	0	0	0	0	0	1		0	1		0	1		0	1		0	1		0	1		0	1		0	1
ENSRNA050024776	1019.72	1115.65	673.295	1178.74	1284.47	1686.88	515.48	3781.49	-0.383745	9.3529e-19		0.362214	8.05246e-38		0.394918	7.4736e-35		0.262426	1.55832e-14		0.494707	3.63149e-63		1.72893	0	up	2.90973	0	up	0.797059	9.26762e-112
ENSRNA050024785	5.04	0	0	5.815	0	0	0	0	0	1		0	1		0	1		0	1		0	1		0	1		0	1		0	1
TraesCS1A02G000100	37.905	121.8	12.24	121.975	6.44	3.25	9.91	62.95	-0.137174	0.764261		-1.10861	0.0511645		-2.20502	1.41935e-13	down	1.94655	1.97899e-39	up	-5.26018	6.59539e-90	down	-0.925064	1.43189e-13		2.42966	1.90219e-28	up	3.21755	2.80412e-72	up
TraesCS1A02G000200	23.72	24.715	0	0.02	18.37	14.98	0	0.565	0	1		-0.396688	0.361491		-0.297526	0.439524		0.30197	0.419029		-0.996185	0.0056115		-0.938004	0.690509		0	1		0	1
TraesCS1A02G000400	5.24	13.53	10.005	23.5	7.265	4.14	7.92	16.46	0.0361129	0.913664		-0.901552	3.22008e-15		-0.0720591	0.53567		0.825026	1.87073e-22		-1.79864	1.52466e-73	down	-0.235388	0.011854		1.50048	9.66712e-37	up	1.77198	8.10088e-56	up
TraesCS1A02G000500	0.09	0.085	0.08	0.77	0.765	0	2.925	0	5.19172	1.76233e-09	up	-4.12113	0.00611453	down	3.12513	0.0129043	up	0.143348	1		0	1		-4.15143	0.00515531	down	-6.01951	4.60499e-09	down	3.32364	0.0120968	up
TraesCS1A02G000700	59.035	64.89	63.17	141.505	75.56	51.635	124.56	118.745	0.775531	2.9863e-35		-0.534652	4.16118e-13		0.134619	0.0634021		0.186979	0.0119193		-0.587012	4.25082e-15		-0.182668	0.000417645		0.289439	1.10983e-07		1.24764	4.90388e-102	up
TraesCS1A02G000900	187.37	166.205	59.93	328.7	101.215	130.5	223.12	363.855	1.71073	2.31957e-11	up	-1.95101	5.09122e-23	down	1.42109	3.22885e-15	up	0.954633	3.62317e-06		-1.48455	2.09362e-11	down	0.0862419	0.725106		0.373374	0.053791		1.99786	1.06956e-15	up
TraesCS1A02G001200	0.835	1.125	0	0	0	0	0	0.375	0	1		0	1		0	1		0.537205	0.794221		0	1		0	1		0	1		0	1
TraesCS1A02G001300	3.1	3.36	1.855	2.55	2.705	1.58	2	2.605	-0.302954	0.389761		-0.755016	0.0106859		-0.186193	0.514269		0.204846	0.472737		-1.14605	3.20055e-05	down	0.193727	0.548951		0.824455	0.00579134		0.327774	0.352512
TraesCS1A02G001600	3.31	4.4	3.245	11.05	20.275	0.975	3.725	8.085	0.389075	0.466542		-1.13413	0.0217281	down	1.6979	0.00130832	up	2.51171	7.26488e-08	up	-1.94794	4.15136e-06	down	-1.23636	0.000650008	down	0.0395254	1		1.66496	1.70117e-05	up
TraesCS1A02G001700	18.94	49.115	12.695	41.795	101.89	23.88	42.935	41.59	0.736765	8.43094e-05		-0.859249	5.39162e-08		0.611533	5.77146e-05		1.05863	1.22452e-13	up	-1.30635	1.05649e-18	down	0.0876809	0.597272		0.772816	1.52263e-07		1.4219	1.76403e-17	up
TraesCS1A02G001800	78.68	77.27	46.61	52.435	29.81	27.125	13.315	18.585	-1.83679	1.65326e-228	down	-0.118109	0.0442695		-1.41045	4.29247e-254	down	0.065542	0.0749064		-1.5941	9.48567e-302	down	-1.48191	2.0936e-178	down	0.55307	1.02576e-13		0.198192	3.90004e-06
TraesCS1A02G001900	16.625	23.03	14.97	14.325	24.285	24.445	17.71	16.84	0.330928	7.60628e-13		-0.000806884	1		0.533305	1.38454e-41		0.554176	1.18784e-42		-0.0216774	0.658657		0.408832	2.09753e-17		0.0280911	0.615686		-0.0498137	0.449096
TraesCS1A02G002000	8.485	10.805	5.655	5.835	6.14	6.87	6.8	6.62	0.257332	0.00135338		0.205786	0.00866825		-0.504688	1.07148e-12		0.430215	5.31622e-12		-0.729117	2.17551e-29		0.218444	0.00941292		0.0117789	0.973179		0.0506661	0.683321
TraesCS1A02G002100	11.615	9.415	9.845	13.83	7.63	9.225	5.605	8.59	-0.893509	4.82272e-45		0.394132	1.15117e-10		-0.66534	4.83935e-31		-0.313816	3.41634e-08		0.0426081	0.559418		-0.636856	7.60717e-30		0.608098	1.44578e-18		0.351445	4.77603e-11
TraesCS1A02G002200	45.095	40.13	25.565	28.485	57.375	38.63	25.805	16.695	-0.0152004	0.875964		-0.550299	6.37698e-44		0.335858	1.83494e-18		-0.0825383	0.0773152		-0.131903	0.00400469		-0.760917	1.76723e-38		-0.559324	1.98666e-20		0.186393	0.000837078
TraesCS1A02G002300	3.185	3.055	2.795	2.69	2.58	5.355	2.175	4.16	-0.392099	0.000640688		1.08262	7.70004e-32	up	-0.339648	0.00174676		0.00605669	1		0.73692	2.09101e-16		0.637664	1.15074e-10		1.00778	1.81651e-22	up	-0.0219808	0.964049
TraesCS1A02G002400	0	0.145	0.14	0.22	0.07	0.075	1.485	3.3	3.44628	3.69008e-05	up	0.0147298	1		0	1		0	1		-1.13935	0.610578		3.89558	2.59638e-10	up	1.18798	0.00235193	up	0.738676	0.72829
TraesCS1A02G002500	12.665	8.405	13.605	12.195	10.08	7.055	8.515	11.255	-0.650349	4.75172e-55		-0.43625	2.12725e-19		-0.353167	5.36948e-17		-0.810487	4.42176e-68		0.0210692	0.798224		-0.0721048	0.128288		0.296829	1.36493e-10		-0.281416	4.89559e-12
TraesCS1A02G002700	19.625	20.05	12.64	9.18	28.05	23.42	21.53	12.42	0.561927	3.26733e-76		-0.184757	9.00813e-13		0.469238	3.90517e-69		-0.135576	1.93554e-05		0.420057	2.62752e-47		0.382744	2.01977e-23		-0.622264	5.74028e-86		-0.443081	6.03177e-33
TraesCS1A02G002900	1.765	0.38	0.05	0	0.32	2.19	0	0	0	1		2.8598	3.23083e-16	up	-2.53734	7.34011e-12	down	-2.10135	3.99604e-09	down	2.42381	4.02894e-13	up	0	1		0	1		0	1
TraesCS1A02G003000	4.6	1.325	1.405	0.52	1.275	5.255	0.215	1.975	-2.75915	1.07942e-19	down	2.06549	1.14533e-48	up	-1.86355	2.10048e-37	down	-1.6723	1.44646e-30	down	1.87425	7.15415e-41	up	1.92729	3.5751e-17	up	3.28747	8.14993e-31	up	-1.39897	2.75515e-08	down
TraesCS1A02G004000	2.915	1.49	0	0	0.19	0.35	0	0	0	1		0.932268	0.000647868		-3.97626	8.07653e-148	down	-0.866867	1.63838e-20		-2.17712	8.66162e-44	down	0	1		0	1		0	1
TraesCS1A02G004200	14.75	32.905	16.875	19.49	19.55	17.625	19.48	18.405	0.403765	1.18761e-05		-0.220857	0.00460468		0.451634	7.05931e-09		1.1495	8.13168e-61	up	-0.918724	1.66194e-42		-0.0674423	0.553457		-0.150667	0.116851		0.32054	0.00141906
TraesCS1A02G004300	0	0	0	0	0.57	0	0.93	0	6.23253	9.3002e-10	up	-5.46424	2.39282e-06	down	5.46824	2.03049e-06	up	0	1		0	1		0	1		-6.06033	2.77011e-09	down	0	1
TraesCS1A02G004400	0.525	0.57	0	0	35.865	3.56	24.385	0.7	11.9274	4.16778e-225	up	-3.31696	0	down	6.06869	0	up	0.245883	0.556323		2.50585	1.96185e-36	up	6.73026	2.58342e-13	up	-5.04342	0	down	0	1
TraesCS1A02G004500	0	0.035	0	0.025	11.315	0.695	9.73	0.2	10.8224	5.92743e-127	up	-4.06109	2.49601e-209	down	10.9477	1.39757e-140	up	0	1		4.15833	3.34988e-13	up	3.10596	0.000447386	up	-5.56276	1.01458e-194	down	0	1
TraesCS1A02G004700	0	0	0	0	1.165	0	1.555	0	7.47711	4.01608e-20	up	-6.97145	1.93025e-15	down	6.97545	1.50033e-15	up	0	1		0	1		0	1		-7.3049	3.03784e-19	down	0	1
TraesCS1A02G004900	0	0	1.005	1.905	0	0.01	0.935	2.4	-0.123916	0.656252		0	1		0	1		0	1		0	1		0.33863	0.0307895		1.42308	8.71964e-16	up	0.960534	2.95324e-07
TraesCS1A02G005100	1.09	2.5	0.29	0.25	1.7	2.295	0.075	0.13	-1.9801	0.127167		0.424436	0.259914		0.667426	0.121716		1.289	0.000864618	up	-0.19714	0.615349		-0.865096	0.522717		0.915608	0.625074		-0.199397	0.9531
TraesCS1A02G005315	0.015	0	0	0	20.305	0	34	0	12.299	5.68659e-272	up	-11.4571	2.19959e-183	down	10.4611	3.44218e-216	up	0	1		0	1		0	1		-12.1268	2.74055e-264	down	0	1
TraesCS1A02G005368	0	0	0	0	22.98	0	44.29	0	12.7108	0	up	-11.665	3.63994e-204	down	11.669	1.76594e-204	up	0	1		0	1		0	1		-12.5386	0	down	0	1
TraesCS1A02G005387	0.025	0.07	0.065	0	403.82	0	1389.72	0.025	14.2017	0	up	-14.9481	0	down	13.9521	0	up	1.14335	0.629744		0	1		0	1		-15.6144	0	down	0	1
TraesCS1A02G005400	7.515	16.57	0.125	0.05	3.905	3.925	0.465	0.025	-0.370575	0.678393		0.916328	0.00182414		-1.4127	6.50031e-08	down	1.06935	1.09521e-09	up	-1.56573	1.11205e-16	down	-0.996005	0.507087		-1.93115	0.0813143		-1.30572	0.175167
TraesCS1A02G005500	10.265	18.525	6.115	6.885	6.165	5.97	3.89	5.11	-0.681546	4.89157e-13		-0.0366544	0.768398		-0.758895	6.70308e-25		0.906909	4.79031e-58		-1.70246	1.94241e-153	down	-0.470655	9.66518e-08		0.443922	1.5534e-05		0.233031	0.00915685
TraesCS1A02G005600	8.39	12.43	5.855	5.355	10.095	9.29	6.42	4.565	0.0996435	0.164691		-0.0946917	0.103255		0.239071	1.67374e-05		0.630288	1.42459e-33		-0.485909	1.74593e-21		-0.224975	0.00405693		-0.42316	5.25397e-09		-0.0985413	0.242952
TraesCS1A02G005700	10.035	4.495	6.58	9.37	52.645	9.595	38.675	7.41	2.52447	0	up	-2.42759	0	down	2.36665	0	up	-1.07371	3.66817e-81	down	1.01277	6.67434e-71	up	-0.338907	4.85376e-11		-2.32503	0	down	0.538347	2.63249e-25
TraesCS1A02G005800	18.155	25.93	16.07	12.085	17.975	16.765	16.425	13.905	0.0124323	0.811088		-0.0742112	0.0360889		-0.0453101	0.20318		0.583573	1.06361e-86		-0.703094	2.43223e-120		0.2126	5.43333e-08		-0.167684	3.87393e-06		-0.367852	1.55386e-23
TraesCS1A02G005900	4.785	4.085	15.36	16.52	3.035	3.445	10.345	12.36	-0.608718	1.30092e-19		0.195532	0.270266		-0.667287	4.67602e-06		-0.13	0.431198		-0.341755	0.0267036		-0.37924	3.22749e-09		0.402406	2.9117e-08		0.172927	0.00815963
TraesCS1A02G007000	0.02	0	0.07	0.03	0.13	0.195	0.185	0.955	1.31436	0.0353871	up	0.626427	0.289806		2.69082	0.00469804	up	0	1		5.1739	1.45608e-05	up	5.02763	1.1302e-23	up	2.45195	1.43859e-14	up	-1.26132	0.276988
TraesCS1A02G007200	0	0	0.02	0	5.3	0	169.605	0.035	12.7558	0	up	-8.78617	1.22652e-43	down	8.79017	8.22285e-44	up	0	1		0	1		0	1		-12.5836	0	down	0	1
TraesCS1A02G007300	0.015	0	0	0	307.985	0.025	298.205	0.215	15.5584	0	up	-13.5287	0	down	14.5327	0	up	0	1		0	1		5.01849	7.11392e-05	up	-10.3862	0	down	0	1
TraesCS1A02G007344	0	0.055	0.02	0	2.835	0	451.355	0	14.5063	0	up	-8.09013	1.80108e-29	down	8.09413	1.2925e-29	up	0	1		0	1		0	1		-15.3341	0	down	0	1
TraesCS1A02G007400	0.01	0.055	0.11	0.07	423.47	0.095	3666.02	0.13	15.1752	0	up	-11.9698	0	down	15.3744	0	up	3.12154	0.109399		0.282993	0.875099		0.954006	0.372149		-14.6939	0	down	-0.472694	0.775236
TraesCS1A02G007405	0.01	0.01	0.03	0.03	344.715	0.04	0.86	0	4.84815	8.16816e-11	up	-12.9284	0	down	14.982	0	up	0.143348	1		1.91028	0.432533		0	1		-6.26091	1.8941e-10	down	0.153713	1
TraesCS1A02G007500	87.705	33.195	44.415	42.695	96.91	76.865	48.46	25.91	0.113697	0.00217787		-0.310151	1.335e-31		0.126408	1.30001e-06		-1.3175	0	down	1.13375	3.96047e-235	up	-0.703167	2.3981e-60		-0.827443	2.06108e-88		-0.0105791	0.910666
TraesCS1A02G007700	0.06	0	0.025	0	262.565	0.24	2627.99	0.065	16.3685	0	up	-10.1538	0	down	11.9651	0	up	0	1		3.66801	0.0219963	up	0	1		-15.1962	0	down	0	1
TraesCS1A02G007800	0	0	0	0	4.19	4.01	0	0	0	1		-0.307198	0.855125		3.3112	0.0583003		0	1		0	1		0	1		0	1		0	1
TraesCS1A02G007900	304.305	80.185	99.9	47.16	229.365	305.335	76.075	145.45	-0.647022	2.58156e-14		0.302265	5.28555e-07		-0.418461	6.00984e-13		-1.50114	4.9474e-99	down	1.38494	3.25722e-81	up	1.0813	6.83277e-32	up	0.732185	1.82941e-17		-0.996136	1.48456e-27
TraesCS1A02G007934	0	0	0	0	27.455	0	27.26	0	11.9079	7.19593e-223	up	-11.815	1.53202e-220	down	11.819	7.26351e-221	up	0	1		0	1		0	1		-11.7357	2.26312e-216	down	0	1
TraesCS1A02G008000	0.035	0.335	0.085	0.56	582.475	0.215	3209.8	0.63	14.7703	0	up	-11.6813	0	down	14.1448	0	up	3.05024	0.00102481	up	-0.586809	0.383743		0.291513	0.562697		-12.3251	0	down	2.15371	0.000823109	up
TraesCS1A02G008100	4.525	3.68	0.66	0.55	0.485	2.045	0.055	0.175	-3.64015	5.89702e-61	down	2.10971	7.22248e-104	up	-3.25592	0	down	-0.209599	3.35444e-05		-0.936617	1.95512e-56		-1.65153	1.66265e-20	down	1.75954	4.3738e-08	up	-0.22908	0.116906
TraesCS1A02G008200	6.05	8.13	7.24	7.065	3.17	4.505	0.56	3.59	-3.76976	3.74986e-175	down	0.634527	1.35352e-05		-1.35535	2.10671e-27	down	0.0426055	0.789054		-0.763433	3.9974e-11		-1.07707	1.64608e-32	down	2.60068	2.98907e-53	up	-0.0920225	0.30945
TraesCS1A02G008600	0.01	0	0.01	0	2.6	11.055	1	6.12	7.0521	3.3128e-30	up	2.13569	3.15966e-161	up	8.32466	3.39462e-66	up	0	1		11.317	2.85064e-178	up	10.6035	4.59414e-116	up	2.70507	5.38023e-119	up	0	1
TraesCS1A02G009000	6.475	9.17	3.98	5.255	9.435	10.05	6.695	5.625	0.718848	1.17276e-18		0.140464	0.0303317		0.489674	5.72034e-13		0.520694	8.57173e-14		0.109443	0.103281		0.11113	0.218059		-0.169791	0.0348394		0.437927	1.31984e-06
TraesCS1A02G009100	4.245	6.235	0.64	0.79	2.68	2.495	1.22	0.71	0.891567	0.00589978		-0.0743281	0.790404		-0.680557	4.05197e-05		0.621958	5.66016e-06		-1.37684	1.28572e-19	down	-0.107596	0.859404		-0.678933	0.0375886		0.32023	0.496678
TraesCS1A02G009200	13.19	21.33	1.505	0.705	10.08	13.05	0.745	0.38	-1.03035	0.0163277	down	0.389025	0.00332077		-0.388809	0.00299105		0.782106	2.86363e-13		-0.781889	2.40118e-13		-0.819916	0.215348		-0.851358	0.183058		-1.06179	0.0229432	down
TraesCS1A02G009300	1.01	0.55	1.05	0.57	0.54	0.74	0.09	0.35	-3.56856	5.32863e-79	down	0.481662	0.000655609		-0.947084	5.42864e-14		-0.78496	7.13113e-10		0.319538	0.0265095		-0.702961	2.47615e-05		2.01359	7.15154e-15	up	-0.85201	5.84612e-12
TraesCS1A02G009400	0.955	0.745	0.005	0.005	0.66	1.25	0.01	0.025	0.0979017	1		0.950717	1.14494e-16		-0.557455	7.37399e-06		-0.285804	0.0274613		0.679065	1.99552e-09		3.20911	0.0102044	up	2.26492	0.0315445	up	-0.846287	0.775811
TraesCS1A02G009900	6.035	6.32	0	0.025	1.52	3.735	0.005	0	0	1		1.379	6.24476e-61	up	-2.00954	1.83932e-159	down	0.211708	0.000113555		-0.842245	6.68085e-47		-3.44879	0.0437539	down	0	1		3.62099	0.0475548	up
TraesCS1A02G010100	1.18	0.975	2.08	2.105	0.135	0.375	0.285	0.615	-2.89122	3.61936e-14	down	1.49913	0.0518707		-3.14397	7.14591e-09	down	-0.202872	0.658486		-1.44197	0.00167355	down	-1.78417	5.01723e-08	down	1.14548	0.0409349	up	0.0384382	0.99093
TraesCS1A02G010300	7.675	14.74	0.02	0.05	4.035	5.6	0.09	0	2.20782	0.051329		0.499015	1.4703e-06		-0.951394	2.66513e-24		0.997125	3.47658e-48		-1.4495	3.28193e-86	down	0	1		-3.88361	0.0115423	down	1.42008	0.371843
TraesCS1A02G010400	2.29	2.395	0.165	0.21	1.31	1.46	0.025	0.095	-2.62469	3.07907e-11	down	0.178043	0.0597812		-0.829146	2.00623e-26		0.142062	0.0561788		-0.793165	1.46415e-25		-1.08566	0.000127257	down	1.90834	4.52115e-05	up	0.369318	0.194585
TraesCS1A02G010700	1.08	2.285	0.405	0.765	1.365	2.905	0.4	2.37	-0.0396018	1		1.13672	0.000166933	up	0.321844	0.46902		1.16982	0.000824003	up	0.288744	0.332307		1.62855	9.14229e-06	up	2.61036	8.08125e-10	up	0.942209	0.143614
TraesCS1A02G010900	0.025	0.025	0.03	0.075	21.095	0.075	1508.97	0.05	15.2269	0	up	-8.34447	4.15842e-264	down	10.3485	1.57033e-203	up	0.143348	1		1.86065	0.260025		-0.566468	0.771681		-15.0547	0	down	0.738676	0.72829
TraesCS1A02G010905	0	0	0	0	9.065	0	6.435	0	9.45493	5.02321e-61	up	-9.83976	6.89078e-78	down	9.84376	4.13791e-78	up	0	1		0	1		0	1		-9.28272	8.27178e-59	down	0	1
TraesCS1A02G011100	1.755	1.825	2.01	1.9	4.19	1.96	2.1	1.87	0.0539584	0.897907		-1.08376	2.07112e-09	down	1.25377	1.13154e-11	up	0.143348	0.647472		0.0266604	1		-0.0146725	1		-0.0993421	0.736323		-0.0307114	1
TraesCS1A02G011200	2.43	3.205	0.64	0.865	1.985	2.13	0.685	0.54	0.0588777	0.930395		0.135623	0.458944		-0.286693	0.0684413		0.50871	0.00022535		-0.65978	1.94411e-06		-0.643761	0.0235634		-0.225159	0.510015		0.47748	0.106748
TraesCS1A02G011300	0.56	0.135	0	0	12.72	35.24	0	0	0	1		1.45457	2.25621e-95	up	4.4853	8.00358e-116	up	-2.05829	0.00202001	down	7.99815	3.22255e-281	up	0	1		0	1		0	1
TraesCS1A02G011400	0.375	0.775	0.355	1.22	0.135	0.16	0	0	-5.70945	1.31472e-07	down	0.277764	0.759815		-1.49306	0.00451843	down	1.10223	0.00160018	up	-2.31753	2.45214e-08	down	-7.46112	1.26763e-20	down	0	1		1.82598	1.53988e-09	up
TraesCS1A02G011500	0.52	1.54	0	0	1.41	2.11	0	0	0	1		0.70123	0.768931		1.34541	0.653632		1.59752	0.599421		0.449119	0.883486		0	1		0	1		0	1
TraesCS1A02G011600	12.175	16.695	1.96	3.9	24.06	13.83	26.355	22.035	2.41553	8.15253e-17	up	0.0343156	0.910755		0.371043	0.0209984		0.573497	0.000296798		-0.168138	0.297274		1.23324	1.64376e-05	up	-0.374721	0.0949071		0.80757	0.0696734
TraesCS1A02G011800	9.995	8.395	2.69	4.455	8.525	12.09	0.74	3.61	-2.02186	9.5082e-31	down	0.20042	0.012154		-0.11992	0.149342		0.0233747	0.875759		0.0571251	0.542686		-0.19015	0.126538		2.27977	8.05302e-40	up	0.448062	0.000306552
TraesCS1A02G011900	0.085	0.06	0.105	0.91	0.01	0.02	0.59	0.635	2.02267	0.0428201	up	0.599692	0.754112		-2.71117	0.00439558	down	-0.38877	0.654192		-1.72271	0.0780448		0.227316	0.771208		0.886507	0.165929		2.68186	0.00395323	up
TraesCS1A02G012400	2.36	1.28	0.005	0	2.64	2.325	0.015	0	1.0834	0.624501		-0.154168	0.215096		0.133534	0.278229		-0.800761	3.20202e-09		0.780127	7.9212e-09		0	1		0	1		0	1
TraesCS1A02G012500	3.935	3.76	3.05	3.165	5.145	3.915	3.225	3.26	0.0471711	0.609847		-0.366685	5.66203e-09		0.356899	1.13626e-08		0.00646832	1		-0.0162543	0.915644		0.0564443	0.535949		0.0886273	0.28141		0.0793539	0.406498
TraesCS1A02G012600	0	0.075	0.745	0.645	0	0	0	0.02	-6.48706	4.90809e-12	down	0	1		0	1		0	1		0	1		-5.23019	5.25285e-10	down	0	1		-0.182563	0.715754
TraesCS1A02G013300	0	0	0	0	0	1.73	0	0	0	1		0	1		0	1		0	1		0	1		0	1		0	1		0	1
TraesCS1A02G013600	14.635	8.47	4.48	5.7	0.095	4.075	0.025	0.99	-7.56097	7.25438e-43	down	5.42643	8.24095e-41	up	-7.25804	2.82598e-135	down	-0.663989	1.45675e-11		-1.16761	2.50118e-18	down	-2.52974	5.13063e-33	down	5.40284	1.00754e-10	up	0.371613	0.0187626
TraesCS1A02G013700	4.565	8.725	2.62	3.94	4.815	4.97	3.145	4.59	0.233555	0.108275		0.0830897	0.521719		0.0403173	0.802321		1.0149	1.06488e-27	up	-0.891496	1.30194e-22		0.229246	0.0597984		0.616506	4.33638e-07		0.620814	3.80276e-06
TraesCS1A02G013800	9.175	4.16	7.99	4.955	2.235	4.855	1.22	3.35	-2.71158	0	down	1.14808	1.06062e-60	up	-2.0681	1.78072e-267	down	-1.08068	3.83549e-98	down	0.160662	0.0121182		-0.548606	2.26772e-17		1.48737	5.25744e-61	up	-0.6756	2.05916e-40
TraesCS1A02G014000	0	0	0	0	139.165	0	0.055	0	0	1		-12.3334	2.73552e-287	down	12.3374	1.16709e-287	up	0	1		0	1		0	1		0	1		0	1
TraesCS1A02G014300	0.685	0.03	1.535	0.38	0.03	0.32	0	0.13	-9.00318	7.30913e-51	down	3.42072	4.2007e-11	up	-4.5489	2.80525e-27	down	-4.39482	2.27872e-25	down	3.26664	2.96113e-10	up	-1.57195	7.15679e-06	down	5.46662	2.83036e-06	up	-1.9646	2.91741e-27	down
TraesCS1A02G014800	0.785	0.75	0.46	0.635	0	0.055	0	0.05	-4.95695	6.80732e-05	down	0	1		-5.71062	2.35648e-07	down	0.0569952	0.99512		-3.86536	2.05048e-06	down	-3.78411	2.0791e-05	down	0	1		0.505537	0.418211
TraesCS1A02G015100	3.775	3.48	4.175	2.765	7.285	23.135	5.61	46.52	0.384969	0.0131253		1.68483	1.38403e-75	up	0.933401	1.72474e-10		-0.0457033	0.910157		2.66393	5.40547e-127	up	4.09492	0	up	3.14289	0	up	-0.56706	0.00333007
TraesCS1A02G015200	10.325	14.035	10.515	10.98	8.13	7.165	6.24	7.315	-0.778413	1.26656e-37		-0.146555	0.0314844		-0.369477	3.03116e-10		0.532453	2.60528e-25		-1.04849	1.25064e-79	down	-0.579253	1.54703e-22		0.297719	1.91627e-05		0.0985589	0.111832
TraesCS1A02G015300	31.43	27.975	39.625	34.075	28.755	21.71	40.865	25.975	0.0359947	0.430333		-0.402517	1.64868e-15		-0.122205	0.0106755		-0.0927765	0.0726042		-0.431945	5.04312e-17		-0.399876	1.10767e-17		-0.605586	1.3371e-42		-0.169716	9.90072e-05
TraesCS1A02G015400	26.71	17.59	26.525	39.42	27.095	14.64	26.86	7.15	-0.0136145	0.890218		-0.867942	1.31256e-48		0.010547	0.933912		-0.505249	2.66644e-18		-0.352146	2.2323e-07		-2.46794	0	down	-1.84888	9.33874e-148	down	0.60544	2.32501e-39
TraesCS1A02G016200	1.55	1.345	1.245	1.33	1.4	1.5	1.035	1.545	-0.308383	0.00552551		0.1252	0.250906		-0.172306	0.0912804		-0.113736	0.323306		0.0666294	0.591277		0.220255	0.0333492		0.648676	5.97932e-10		0.120038	0.346693
TraesCS1A02G016900	18.015	20	17.135	12.35	9.13	19.74	8.12	16.705	-1.08451	3.94494e-88	down	1.14241	1.65466e-108	up	-0.987134	2.23595e-77		0.236292	2.03683e-07		-0.0810125	0.0824457		0.428231	7.28505e-17		1.07875	5.33364e-82	up	-0.433999	7.23148e-18
TraesCS1A02G017000	5.755	7.495	6.265	6.26	6.63	4.59	5.26	4.88	-0.25052	0.00399626		-0.609662	8.73899e-13		0.207575	0.011699		0.346133	2.28237e-05		-0.74822	1.30642e-18		-0.234918	0.00801635		0.103421	0.298771		0.0878189	0.396581
TraesCS1A02G017800	0.585	0.38	1.135	0.855	0.185	0.26	0.385	0.59	-1.6003	6.44233e-24	down	0.540923	0.0756		-1.71416	8.89271e-14	down	-0.512579	0.0122686		-0.660658	0.00710477		-0.538927	0.000895788		0.687407	0.000488915		-0.37397	0.00911625
TraesCS1A02G017900	1.365	0.83	0.98	0.405	0.745	1.16	0.395	0.95	-1.36041	4.25903e-10	down	0.673711	0.000271193		-0.907244	1.79313e-07		-0.656797	0.000185766		0.423264	0.0229375		1.25407	1.98742e-08	up	1.36755	1.10408e-09	up	-1.24693	2.00684e-08	down
TraesCS1A02G018100	23	56.135	23.86	25.085	1.885	2.49	0.285	1.235	-6.18374	6.21356e-261	down	0.722736	0.00276298		-3.95438	2.47595e-202	down	1.26027	4.132e-119	up	-4.49192	0	down	-4.60734	3.24335e-238	down	1.62064	0.000120016	up	0.0442385	0.627591
TraesCS1A02G018300	0.855	0.485	1.01	0.37	0.285	0.25	0.18	0.435	-2.52197	2.01858e-12	down	-0.134818	0.869488		-1.61323	2.65471e-06	down	-0.725945	0.0240581		-1.02211	0.0162215	down	0.19766	0.700215		1.3201	0.00498346	up	-1.39953	7.54892e-06	down
TraesCS1A02G018400	8.72	10.485	12.745	9.75	1.35	5.245	1.34	8.885	-2.70933	9.70303e-237	down	1.86213	2.72821e-55	up	-2.57029	2.66438e-133	down	0.169162	0.0201432		-0.87732	1.12222e-30		-0.229791	0.000719867		2.04416	1.68656e-101	up	-0.435383	6.31731e-14
TraesCS1A02G018500	1.19	1.275	1.23	0.65	0.655	1.335	0.605	1.37	-1.05254	9.17489e-11	down	1.05967	2.4418e-11	up	-0.891231	5.03057e-08		0.163432	0.319566		0.00500689	1		1.09147	6.46949e-12	up	1.25445	6.71919e-15	up	-0.889557	6.75216e-08
TraesCS1A02G018600	0.22	0.17	0.18	0.07	0.99	1.41	0.46	1.645	1.3287	8.79602e-05	up	0.538311	0.001921		2.18236	2.75369e-16	up	-0.286045	0.61235		3.00672	1.13597e-30	up	4.57676	6.10664e-49	up	1.90381	1.48917e-22	up	-1.34425	0.0243487	down
TraesCS1A02G018700	2.585	1.52	1.91	0.6	0	0.02	0	0	-8.51342	1.05476e-38	down	0	1		-8.9476	1.78667e-47	down	-0.658791	2.78736e-05		-6.27408	1.24981e-35	down	-6.82574	3.02592e-14	down	0	1		-1.61337	3.43916e-15	down
TraesCS1A02G018900	11.01	25.165	10.945	13.61	20.225	12.99	14.1	13.445	0.348235	6.80189e-08		-0.557484	3.31698e-22		0.730713	2.34386e-35		1.07912	1.40473e-80	up	-0.905895	1.2109e-60		-0.116386	0.088271		-0.092762	0.176377		0.371859	2.37246e-08
TraesCS1A02G019000	74.3	94.41	77.55	80.94	41.7	55.565	38.645	75.03	-1.03272	6.98451e-239	down	0.434593	3.29265e-37		-0.84926	2.12106e-160		0.413935	1.25324e-56		-0.828602	7.91127e-194		-0.100891	0.000311799		1.02466	6.94677e-221	up	0.092826	0.00108556
TraesCS1A02G019200	5.18	8.17	3.99	3.3	5.9	4.9	3.705	3.455	-0.131383	0.214337		-0.241241	0.00529844		0.164127	0.0570305		0.741767	1.09498e-22		-0.818881	8.51796e-27		0.0706123	0.595874		-0.0330162	0.838412		-0.235012	0.035536
TraesCS1A02G020300	2.67	7.275	2.38	2.94	2.58	2.79	2.35	3.405	-0.182687	0.156835		0.38719	0.000860741		-0.313657	0.00777252		1.2525	8.92355e-46	up	-1.17897	8.65784e-42	down	0.0856011	0.464684		0.808344	2.24112e-13		0.540056	1.08567e-06
TraesCS1A02G020400	3.045	2.675	3.495	3.275	2.715	1.285	3.13	2.5	-0.192145	0.00520421		-1.05442	3.464e-32	down	-0.193587	0.00998045		-0.107897	0.195782		-1.14011	1.18479e-36	down	-0.376134	3.71363e-07		-0.247548	0.00110795		-0.0635599	0.467518
TraesCS1A02G020500	149.175	182.285	158.46	170.17	61.555	77.64	54.34	69.25	-1.57578	0	down	0.358736	1.33169e-62		-1.29761	0	down	0.374286	3.61371e-158		-1.31316	0	down	-1.29805	0	down	0.413865	2.52856e-72		0.136135	1.94885e-22
TraesCS1A02G020600	4.08	4.98	3.895	4.955	5.38	4.91	4.87	4.935	0.289802	0.00696469		-0.108152	0.334264		0.376378	0.000285676		0.35218	0.00131369		-0.0839546	0.484804		0.00641545	1		0.0925657	0.422253		0.375952	0.000678108
TraesCS1A02G020700	1.07	1.1	0.87	0.995	0.53	0.835	0.605	0.805	-0.561866	0.00487147		0.67241	0.00159499		-1.03088	1.11372e-07	down	0.124344	0.552413		-0.482816	0.00730058		-0.296986	0.124187		0.481325	0.0224724		0.216445	0.309885
TraesCS1A02G020900	0.16	0.84	0.905	0.475	0	2.48	1.105	6.56	0.320294	0.792424		4.92162	0.000138612	up	0	1		2.46528	0.110643		1.44561	0.0546179		3.79108	1.60985e-09	up	2.6245	2.5262e-07	up	-0.846287	0.542634
TraesCS1A02G021100	1.105	3.205	1.35	1.58	4.8	2.225	5.15	6.555	2.06241	5.32056e-64	up	-1.01553	3.9092e-20	down	2.21166	9.19416e-61	up	1.71938	7.73374e-30	up	-0.523243	3.51018e-05		2.22541	1.18245e-86	up	0.423632	3.92708e-07		0.260628	0.204562
TraesCS1A02G021200	0.455	1.26	0.64	0.54	1.025	0.195	0.62	0.66	-0.0905749	0.727601		-2.39006	1.3211e-25	down	1.15368	5.3241e-10	up	1.5381	5.85607e-18	up	-2.77447	6.78748e-37	down	0.291181	0.187841		0.145301	0.532165		-0.236455	0.341233
TraesCS1A02G021300	0	0.21	0	0.385	0.385	0.1	0.825	0	5.18536	2.68776e-05	up	-1.98527	0.0769015		3.98927	0.00893621	up	0	1		-1.13935	0.435575		-3.98151	0.00949517	down	-5.01316	5.06634e-05	down	4.15371	0.0102757	up
TraesCS1A02G021400	0	0.34	0	0	10	5.44	8.565	16.565	5.85279	8.19286e-08	up	-0.852004	0.0683672		5.94347	1.7351e-08	up	0	1		3.94811	0.000169971	up	6.69092	5.20327e-13	up	0.991844	0.00487969		0	1
TraesCS1A02G021700	0.955	0.875	0.905	1.04	0.16	0.605	0.14	0.465	-2.7182	2.156e-49	down	1.9803	1.38407e-22	up	-2.62711	1.68992e-48	down	-0.0210386	0.967671		-0.625772	3.5832e-06		-1.1712	9.27932e-18	down	1.77711	3.00241e-15	up	0.230109	0.0755376
TraesCS1A02G022500	4.765	5.105	7.695	7.195	6.75	6.19	9.405	10.405	0.24148	0.000162738		-0.084259	0.314051		0.455344	5.27884e-09		0.180594	0.0469836		0.190491	0.0210615		0.522092	2.00494e-16		0.221751	0.000277003		-0.0588605	0.516884
TraesCS1A02G022600	0	0.675	0	0	0	0	0	0	0	1		0	1		0	1		0	1		0	1		0	1		0	1		0	1
TraesCS1A02G023200	7.615	5.83	4.3	4.465	1.095	2.405	1.005	1.63	-2.51091	2.19252e-09	down	2.16673	8.69044e-06	up	-3.7477	2.42005e-25	down	-0.856652	0.000257209		-0.724312	0.0205382		-0.310481	0.344694		2.30605	3.00621e-07	up	0.105619	0.834409
TraesCS1A02G023300	1.32	0.075	0.04	0.02	0	0	0	0	0	1		0	1		-7.90555	2.06271e-26	down	-3.94411	1.64877e-24	down	-3.9467	0.0132729	down	0	1		0	1		-0.846287	0.643414
TraesCS1A02G023400	3.2	4.325	2.295	2.38	2.84	1.875	2.475	1.685	0.077234	0.373271		-0.571388	3.75026e-13		-0.202047	0.00432389		0.509168	3.25657e-16		-1.2826	1.93336e-74	down	-0.502319	4.48938e-09		-0.497827	4.01051e-09		0.081725	0.411753
TraesCS1A02G023700	0.65	0.315	0.1	0.24	0.065	0.96	0.14	0.425	0.451283	0.701565		3.8665	1.93323e-10	up	-3.31737	7.22139e-07	down	-1.04498	0.0354438	down	1.59411	0.000199173	up	0.83149	0.164178		1.69268	0.00929344	up	1.31247	0.147841
TraesCS1A02G023800	6.705	7.78	7.585	6.045	3.305	4.02	2.655	3.525	-1.54661	3.48657e-100	down	0.306955	0.000344448		-1.05037	7.29886e-48	down	0.304841	4.77889e-07		-1.04825	1.56965e-55	down	-0.767198	2.99525e-25		0.485451	1.35857e-07		-0.293963	2.74481e-06
TraesCS1A02G024100	3.34	1.18	0.655	0.08	0	0.01	0	0	-7.99623	6.94072e-29	down	0	1		-10.4041	1.02355e-104	down	-1.45439	1.02762e-43	down	-6.93493	4.41792e-54	down	-4.91224	0.000124945	down	0	1		-3.00968	2.53444e-22	down
TraesCS1A02G024200	1.765	1.885	1.875	2.02	3.58	3.37	3.5	3.96	0.862519	1.69422e-14		-0.0612988	0.632968		0.997672	4.29771e-18		0.153664	0.348452		0.782709	2.53537e-11		0.972354	7.4066e-19		0.240148	0.0161798		0.130314	0.443992
TraesCS1A02G024300	4.535	12.105	3.46	4.595	5.9	7.295	4.02	7.245	0.184134	0.168204		0.332007	0.000666482		0.357536	0.00104786		1.48821	4.28343e-63	up	-0.798667	7.14739e-24		0.672136	4.09802e-11		0.921208	1.11204e-18		0.433206	0.000696521
TraesCS1A02G024400	2.28	3.04	2.1	1.945	0.28	0.965	0.165	0.96	-3.69006	6.15682e-121	down	1.85221	1.50563e-26	up	-3.0934	3.06509e-110	down	0.510026	6.67459e-11		-1.75122	3.14028e-76	down	-1.01007	4.55057e-21	down	2.6003	1.22543e-39	up	-0.079691	0.493932
TraesCS1A02G024600	0.395	0.99	0.39	0.83	0.17	0.375	0.105	0.28	-1.96099	0.0012886	down	1.19105	0.0373284	up	-1.25379	0.0238115	down	1.41555	6.38225e-05	up	-1.47829	2.96875e-05	down	-1.54913	0.000105448	down	1.53024	0.0265283	up	1.11837	0.00343515	up
TraesCS1A02G024700	6.08	4.925	10.355	9.345	7.33	6.105	6.46	8.595	-0.618872	1.16852e-16		-0.179548	0.0459413		0.0937334	0.313708		-0.234064	0.0149834		0.148249	0.136228		-0.0687198	0.414372		0.505939	1.46127e-10		-0.0442137	0.665172
TraesCS1A02G025100	6.65	9.64	6.44	9.2	8.975	9.035	7.165	7.53	0.124277	0.159686		0.0316499	0.761209		0.413651	1.26362e-07		0.613253	2.15781e-15		-0.167952	0.0256224		-0.288564	0.000191182		0.135482	0.115633		0.548323	2.32421e-12
TraesCS1A02G025200	22.735	27.3	19.28	21.57	9.11	15.65	7.665	15.64	-1.51058	6.72799e-169	down	0.767519	7.59105e-44		-1.28419	2.05719e-144	down	0.228525	2.29772e-08		-0.745197	1.05776e-65		-0.424228	1.7841e-19		1.12227	2.00705e-77	up	0.0359176	0.542021
TraesCS1A02G025600	1.145	1.42	0.775	0.645	0.565	1.605	0.3	0.875	-1.4012	3.31692e-14	down	1.5196	2.29247e-30	up	-1.02568	1.73256e-12	down	0.397265	0.00113123		0.0966511	0.445921		0.449129	0.00447041		1.60704	1.79881e-18	up	-0.24329	0.183756
TraesCS1A02G025700	2.115	2.61	1.88	1.835	2.755	2.16	2.465	1.85	0.362195	0.000736274		-0.324274	0.00174674		0.355868	0.000525689		0.391628	0.000225101		-0.360034	0.000594375		0.0073216	1		-0.353914	0.00138392		0.000959364	1
TraesCS1A02G025800	0.27	0.195	0.105	0.19	0.615	1.185	0.255	0.285	1.29954	0.0195297	up	0.975559	5.20642e-05		1.15277	0.000951017	up	-0.413045	0.467685		2.54137	1.04328e-15	up	0.631471	0.208182		0.251184	0.635185		0.919248	0.181784
TraesCS1A02G025900	3.255	3.06	2.835	3.465	2.415	3.355	2.695	3.855	-0.104043	0.304661		0.502823	3.96204e-08		-0.459056	6.00994e-07		-0.00842585	1		0.052193	0.640025		0.153127	0.0759612		0.575026	2.30681e-11		0.317855	0.000460629
TraesCS1A02G026000	0.485	0.575	0.55	0.975	0.635	2.13	0.495	0.17	-0.188402	0.606931		1.77873	3.45736e-19	up	0.353126	0.269696		0.310311	0.388248		1.82155	7.29911e-19	up	-2.53038	1.20534e-13	down	-1.50376	0.000256738	down	0.838211	0.00163694
TraesCS1A02G026100	0.65	1.495	0.475	0.85	0.845	0.905	0.765	0.805	0.642222	0.120925		0.0851192	0.893124		0.404306	0.308187		1.28085	6.95628e-05	up	-0.791426	0.00817204		-0.0969828	0.878484		0.114948	0.833272		0.854153	0.0446101
TraesCS1A02G026200	0.365	0.74	0.175	0.27	0.885	1.14	0.535	1.23	1.57522	2.68235e-12	up	0.391375	0.00292423		1.22588	2.06833e-13	up	1.07759	1.47049e-09	up	0.539656	7.35854e-05		2.18842	2.24971e-39	up	1.26441	3.56575e-19	up	0.651213	0.029727
TraesCS1A02G026400	15.14	16.415	16.49	14.195	5.65	11.025	4.71	11.53	-1.8408	0	down	0.98553	7.36241e-125		-1.43256	0	down	0.248027	1.13514e-16		-0.695057	9.0325e-106		-0.296867	3.28295e-19		1.35892	1.43965e-217	up	-0.185007	1.31819e-09
TraesCS1A02G027200	6.885	9.545	7.17	8.025	6.48	6.865	6.27	7.385	-0.225355	0.0653275		0.106499	0.448673		-0.103037	0.453875		0.554551	4.54114e-07		-0.551088	4.4712e-07		-0.117585	0.354693		0.302234	0.0134374		0.194464	0.126322
TraesCS1A02G027300	4.905	2.115	4.9	2.52	0.055	0.135	0	0.07	-9.75865	6.11692e-77	down	1.27776	0.117603		-6.45228	2.05763e-102	down	-1.12764	1.18343e-19	down	-4.04688	6.44657e-41	down	-5.14202	6.22374e-52	down	3.69489	0.0243138	up	-0.921739	5.94972e-15
TraesCS1A02G027500	5.3	6.215	3.9	5.27	10.82	6.65	9.42	4.77	1.06055	2.78065e-28	up	-0.557606	6.88829e-12		0.916613	7.02706e-27		0.191948	0.0818607		0.167059	0.0998922		-0.117996	0.320137		-0.683132	2.74965e-13		0.49541	1.24266e-05
TraesCS1A02G027600	4.035	4.23	3.195	3.715	5.33	6.88	4.665	6.045	0.51877	4.51071e-15		0.392314	3.2076e-13		0.377894	8.12782e-10		0.144782	0.0419113		0.625427	5.43928e-28		0.715962	4.49672e-32		0.446029	1.10725e-14		0.248837	0.000968508
TraesCS1A02G027700	0.455	0.55	2.715	3.05	0.975	0.035	3.89	2.065	0.492597	0.000552123		-4.91668	6.18614e-16	down	1.08207	0.000730683	up	0.345416	0.442003		-4.18003	5.00949e-09	down	-0.549132	0.0010051		-0.837741	4.84038e-08		0.203987	0.261833
TraesCS1A02G027800	0.115	0.125	0.15	0.11	0.9	0.095	0.615	0.045	2.08315	9.05886e-07	up	-3.17694	1.25176e-13	down	2.94049	7.3945e-13	up	0.130817	0.958671		-0.367259	0.708041		-1.32493	0.182005		-3.79484	7.9388e-11	down	-0.386748	0.701271
TraesCS1A02G028500	8.15	9.895	8.97	6.995	2.36	4.685	1.995	5.105	-2.20204	2.06669e-304	down	1.01758	1.57046e-50	up	-1.81928	6.19313e-210	down	0.362385	7.80499e-18		-1.16408	8.5054e-132	down	-0.449827	2.67706e-18		1.42263	3.26115e-92	up	-0.329587	1.4723e-13
TraesCS1A02G028600	5.87	7.23	6.045	6.67	2.835	4.125	2.14	4.925	-1.53396	2.79544e-143	down	0.558663	9.93098e-19		-1.08052	4.71151e-80	down	0.380413	1.79421e-16		-0.90227	2.93312e-73		-0.442675	3.05937e-19		1.26701	1.9856e-84	up	0.175725	0.000328984
TraesCS1A02G028700	6.045	5.72	5.705	5.625	1.255	2.98	0.59	2.95	-3.30361	0	down	1.27273	1.48378e-48	up	-2.29103	3.62581e-220	down	0.00468032	1		-1.02298	1.38219e-65	down	-0.92302	6.50845e-53		2.39206	1.93526e-113	up	0.0114778	0.94978
TraesCS1A02G028900	14.81	12.015	14.655	14.57	2.41	6.375	1.31	4.38	-3.46247	0	down	1.43266	3.86218e-113	up	-2.62756	0	down	-0.256856	7.07251e-13		-0.93805	7.69692e-105		-1.67958	4.47338e-303	down	1.77401	5.01468e-105	up	-0.00887613	0.92286
TraesCS1A02G029100	18.525	22.395	14.82	14.475	7.65	13.46	3.925	12.775	-1.9907	8.57669e-284	down	0.787798	4.95623e-64		-1.2347	6.98619e-182	down	0.288646	5.5573e-17		-0.73555	2.12499e-89		-0.17429	9.02183e-05		1.76086	1.87628e-193	up	-0.0555523	0.265809
TraesCS1A02G029200	4.185	4.755	2.965	4.365	5.39	3.69	5.115	2.67	0.751083	1.33298e-28		-0.519678	8.89509e-16		0.347774	3.48671e-08		0.261584	0.000107783		-0.433488	1.50827e-10		-0.721322	3.48983e-22		-0.886151	2.00637e-35		0.586255	3.42741e-16
TraesCS1A02G029300	7.1	7.485	11.675	8.795	8.175	18.435	6.285	29.315	-0.927328	2.07599e-81		1.2273	3.47159e-211	up	0.158562	0.0025872		0.118666	0.0381456		1.2672	8.02827e-211	up	1.75414	0	up	2.29678	0	up	-0.384682	4.21581e-17
TraesCS1A02G029800	6.07	10.465	6.69	10.4	2.03	16.545	2.15	15.275	-1.66824	1.88315e-67	down	3.06176	0	up	-1.60549	1.68228e-57	down	0.836385	8.1193e-35		0.619884	7.245e-32		0.537371	4.01086e-23		2.89079	7.14472e-287	up	0.685169	1.78389e-25
TraesCS1A02G030000	34.07	39.36	36.57	41.45	15.91	19	23.63	81.78	-0.658326	3.93878e-41		0.271351	5.06989e-05		-1.11334	5.32723e-89	down	0.265423	9.93741e-09		-1.10741	3.06007e-100	down	1.01457	3.90499e-182	up	1.88769	0	up	0.214798	1.67354e-06
TraesCS1A02G030100	16.455	5.425	17.56	23.735	5.91	5.415	5.54	7.475	-1.69248	8.347e-233	down	-0.104293	0.184413		-1.5023	3.35999e-179	down	-1.48732	2.26296e-167	down	-0.119273	0.129468		-1.65341	1.48366e-288	down	0.513563	1.26083e-14		0.474501	1.60927e-38
TraesCS1A02G030300	1.705	2.96	0.61	1.34	1.865	2.82	1.895	2.74	1.6116	9.97259e-07	up	0.0572512	0.912419		0.486582	0.0851434		0.848273	0.00157929		-0.30444	0.243347		1.00747	6.22174e-05	up	0.625114	0.00819368		1.22925	0.00117722	up
TraesCS1A02G030500	4.215	4.915	3.32	5.12	8.595	4.8	6.345	3.675	0.904484	9.33225e-32		-0.812898	1.18793e-34		1.00334	4.10994e-49	up	0.295929	0.000372863		-0.10549	0.220393		-0.467118	1.52152e-08		-0.716368	1.73804e-20		0.655234	3.60281e-15
TraesCS1A02G030600	13.655	16.55	19.14	23.98	7.885	6.09	9.885	13.82	-0.973214	5.42868e-28		-0.354394	0.00824711		-0.80091	1.71911e-14		0.349253	0.000125848		-1.50456	2.519e-45	down	-0.790934	1.87189e-23		0.540504	6.48573e-08		0.358223	1.68437e-06
TraesCS1A02G030700	1.725	3.495	2.985	3.5	1.575	2.36	2.805	5.11	-0.136116	0.310143		0.64105	2.59769e-05		-0.175823	0.335048		1.06693	1.76788e-15	up	-0.601704	1.54979e-06		0.57383	1.3491e-08		0.978991	2.32549e-20		0.269045	0.033488
TraesCS1A02G030900	3.82	3.825	0.19	0.275	3.94	2.97	0.15	0.63	-0.57195	0.182758		-0.367663	2.83923e-05		-0.00425682	1		0.0332683	0.799917		-0.405188	5.42432e-06		1.19214	5.79339e-06	up	2.21479	4.28851e-13	up	0.450695	0.273731
TraesCS1A02G031200	6.81	19.825	8.81	9.1	6.985	13.14	10.625	27.91	0.240402	1.17008e-05		0.93625	4.0725e-66		0.0117211	0.953137		1.6067	1.37708e-228	up	-0.658733	2.99416e-54		1.62745	0	up	1.46373	3.56469e-281	up	0.0766817	0.268004
TraesCS1A02G031300	0.06	0.065	0.015	0.02	0.245	1.21	0.04	0.7	1.58847	0.0201315	up	2.30259	3.39931e-65	up	2.00128	3.63176e-12	up	0.0792683	0.957729		4.22461	2.68261e-106	up	5.00214	3.5946e-69	up	4.19343	1.01306e-65	up	0.779763	0.435244
TraesCS1A02G032000	0.81	0.315	0.215	0.235	0	0.075	0	0	-5.15003	1.77965e-05	down	3.59969	0.0324223	up	-7.07682	2.20603e-16	down	-1.27888	0.000145379	down	-2.19824	0.000317109	down	-5.22943	1.44504e-05	down	0	1		0.153713	0.8836
TraesCS1A02G032500	0.475	2.29	0.42	1.525	0.595	2.535	0.31	1.105	-0.487061	0.811813		2.01473	0.00907438	up	0.404306	0.812239		2.36574	0.0062595	up	0.0532955	1		-0.496079	0.583103		1.88166	0.100814		1.89068	0.0624906
TraesCS1A02G032700	0.83	0.765	0.895	0.915	2.85	0.8	2.49	1.145	1.47455	2.98135e-46	up	-1.8267	6.72292e-70	down	1.77848	1.15865e-67	up	-0.0181669	1		-0.0300576	0.942247		0.308473	0.0236172		-1.08784	1.2511e-27	down	0.0782416	0.709537
TraesCS1A02G033000	5.35	5.755	5.765	5.54	8.465	7.22	6.71	5.06	0.199977	0.0243667		-0.204976	0.0115225		0.639834	1.21501e-14		0.152722	0.142688		0.282136	0.00153759		-0.112457	0.290147		-0.336517	0.000232948		-0.0240838	0.92092
TraesCS1A02G033100	18.85	29.865	19.765	20.345	16.95	18.44	15.335	21.86	-0.414745	9.54654e-18		0.183018	0.000254715		-0.193058	9.23435e-05		0.700524	6.18767e-62		-0.710565	1.5321e-63		0.107877	0.0214128		0.622087	1.00254e-38		0.0994639	0.0509261
TraesCS1A02G033200	4.865	2.62	4.76	4.49	3.79	6.345	4.63	11.295	0.12703	0.311323		0.516647	7.31302e-08		-0.223324	0.0326492		-0.811233	1.1455e-12		1.10456	6.54958e-25	up	1.22974	4.63652e-41	up	1.21225	5.4765e-41	up	0.10954	0.467132
TraesCS1A02G033288	0.01	0.01	0.01	0	7.98	0	34.895	0	11.5387	0	up	-10.3097	2.7335e-100	down	9.31374	9.65562e-116	up	0.143348	1		0	1		0	1		-12.3665	1.7212e-298	down	0	1
TraesCS1A02G033300	4.08	3.905	2.185	4.53	4.305	3.09	3.545	4.515	0.681252	0.0160997		-0.451169	0.0829827		0.0852744	0.799528		0.0416272	0.966922		-0.407521	0.132376		-0.00293614	1		0.39829	0.108664		1.08248	6.374e-05	up
TraesCS1A02G033500	87.365	164.93	98.085	113.145	15.655	17.29	12.175	17.42	-3.03869	0	down	0.163682	0.0449337		-2.48892	0	down	0.989885	2.69547e-270		-3.31512	0	down	-2.6891	0	down	0.583974	9.93871e-13		0.234389	8.6235e-15
TraesCS1A02G033501	0.02	0	0.02	0	93.585	0.035	681.065	0.065	15.3283	0	up	-11.4046	0	down	12.4086	0	up	0	1		0	1		0	1		-13.5711	0	down	0	1
TraesCS1A02G033600	87.15	84.645	91.91	102.255	54.84	29.33	102.875	19.415	0.238235	4.26317e-15		-0.881651	1.3137e-75		-0.62538	1.47911e-64		0.1069	0.00260863		-1.61393	1.67827e-306	down	-2.27961	0	down	-2.3507	0	down	0.167141	2.28023e-07
TraesCS1A02G033800	5.485	5.08	5.645	5.87	4.645	3.47	4.64	4.325	-0.531178	9.43218e-10		-0.226735	0.0277931		-0.468482	6.21927e-08		0.117068	0.197736		-0.812285	1.40404e-19		-0.545626	3.42502e-11		0.263236	0.00645097		0.277684	0.00064468
TraesCS1A02G034300	17.25	20.02	17.03	19.255	6.93	6.85	5.735	6.285	-1.60237	1.66063e-212	down	0.00973167	0.976526		-1.34011	1.99885e-160	down	0.294198	6.30737e-14		-1.62458	1.7859e-247	down	-1.61339	2.61144e-228	down	0.194316	0.00633972		0.205334	3.09873e-07
TraesCS1A02G034700	1.04	0.28	3.27	1.535	0.77	1.44	0.43	4.54	-2.96623	6.73641e-16	down	0.902255	0.033616		-0.443691	0.367313		-1.80418	0.00219539	down	2.26275	1.85755e-05	up	1.61574	1.89984e-10	up	3.49752	2.8081e-24	up	-1.08445	0.000142112	down
TraesCS1A02G034900	3.975	0.025	1.33	0.01	17.89	103.35	6.905	121.29	2.50072	1.41776e-123	up	2.57731	0	up	2.18242	9.38053e-265	up	-6.89742	2.25482e-108	down	11.6571	0	up	13.876	0	up	4.18026	0	up	-7.19501	3.55691e-35	down
TraesCS1A02G035000	4.805	3.66	4.515	6.215	7.715	5.475	6.62	6.02	0.527049	3.9443e-09		-0.461047	3.29981e-08		0.671464	3.4981e-15		-0.283158	0.0102351		0.493574	1.12747e-06		-0.0451374	0.697124		-0.0578665	0.576807		0.514319	3.53913e-08
TraesCS1A02G035100	0.555	0.215	0.265	0.13	2.225	1.875	1.395	1.215	2.28616	9.56138e-27	up	-0.216318	0.0942702		2.05511	8.30989e-37	up	-1.15742	0.000138966	down	2.99622	1.22327e-45	up	3.06985	1.37621e-29	up	-0.187019	0.274045		-0.970707	0.0228119
TraesCS1A02G035300	1.16	1.59	1.055	0.735	2.39	1.5	1.185	1.33	0.145586	0.688998		-0.649635	0.00352779		1.03393	7.72041e-06	up	0.532422	0.0562887		-0.14813	0.63179		0.863995	0.00551174		0.220446	0.478817		-0.497963	0.177814
TraesCS1A02G035500	3.35	4.54	3.345	4.32	1.82	3.56	1.555	4.41	-1.24098	6.90932e-22	down	0.827567	8.86972e-11		-0.842338	2.83831e-11		0.620606	1.14797e-09		-0.635377	4.11928e-10		0.299464	0.00266976		1.74899	3.48459e-47	up	0.208544	0.0749842
TraesCS1A02G035600	0.175	0.14	0.01	0.17	0.67	1.265	0.395	0.95	5.05953	1.03691e-08	up	0.930393	0.000194954		1.92203	1.75241e-06	up	-0.204575	0.844533		3.057	1.92453e-17	up	2.48169	1.88692e-11	up	1.33823	1.00429e-05	up	3.91606	0.00074557	up
TraesCS1A02G035800	287.53	151.925	255.1	271.31	264.19	194.955	247.095	161.45	-0.0710533	0.00184678		-0.420219	5.33178e-72		-0.125967	5.97312e-09		-0.819271	2.74843e-244		0.273084	1.52937e-23		-0.745797	5.08523e-203		-0.554751	7.65964e-108		0.119993	9.32347e-08
TraesCS1A02G035900	1.28	1.025	2.25	2.06	1.025	0.75	1.54	1.385	-0.577591	3.71305e-09		-0.419855	0.00534234		-0.343789	0.00863187		-0.231996	0.0994673		-0.531648	0.000367677		-0.578846	4.93611e-08		-0.100691	0.442727		-0.0994368	0.394533
TraesCS1A02G036100	9.795	9.395	10.31	8.535	7.135	13.955	6.005	19.47	-0.810525	9.30172e-45		0.989593	4.29662e-81		-0.483873	2.40015e-17		0.0125624	0.927983		0.493158	1.36409e-23		1.20634	7.72722e-153	up	1.77958	4.33357e-277	up	-0.237289	2.40557e-05
TraesCS1A02G036200	7.72	6.075	10.15	6.665	4.31	9.395	4.07	12.56	-1.35094	1.75602e-41	down	1.14633	6.67565e-29	up	-0.865941	1.18582e-15		-0.272623	0.010859		0.55301	1.04327e-08		0.938928	8.08192e-28		1.71397	2.58657e-70	up	-0.575896	3.3332e-10
TraesCS1A02G036300	2.155	2.005	1.555	2.31	2.71	4.345	1.77	2.44	0.154513	0.234796		0.709111	1.4743e-17		0.308747	0.0025115		-0.0187234	0.970352		1.03658	7.54752e-31	up	0.0719597	0.5694		0.513698	2.73728e-06		0.596251	1.95254e-07
TraesCS1A02G036500	1.145	0.655	0.965	1.255	3.445	1.645	2.36	1.36	1.26852	2.26462e-16	up	-1.04246	7.3446e-17	down	1.56498	8.2056e-31	up	-0.708876	0.00113767		1.23139	1.23603e-10	up	0.121734	0.566759		-0.731911	6.31406e-07		0.414878	0.0433833
TraesCS1A02G036700	1.485	1.31	2.545	1.68	0.465	1.325	1.06	0.805	-1.29525	1.32652e-13	down	1.53899	3.01084e-09	up	-1.69965	1.08089e-11	down	-0.0788509	0.798799		-0.0818091	0.782915		-1.04176	1.40711e-06	down	-0.321422	0.219279		-0.574905	0.000582916
TraesCS1A02G036800	0.96	3.835	1.095	1.14	3.67	2.38	4.405	2.73	1.97234	2.79758e-50	up	-0.598361	4.34657e-07		1.9212	5.32885e-40	up	2.07495	2.99274e-46	up	-0.75211	1.42564e-10		1.27148	7.58678e-17	up	-0.61754	1.76734e-08		0.0833238	0.796348
TraesCS1A02G037300	13.02	4.455	14.21	13.36	0.56	0.11	0.19	0	-6.28507	8.52495e-265	down	-2.37759	1.48752e-06	down	-4.55162	4.81469e-220	down	-1.3365	1.34728e-55	down	-5.5927	1.3675e-87	down	-10.8598	1.43258e-134	down	-4.73305	0.000284235	down	-0.158352	0.0276339
TraesCS1A02G037400	2.685	1.405	2.17	2.215	2.485	5.035	1.805	2.62	-0.288349	0.00665693		1.04337	9.83019e-42	up	-0.147501	0.130942		-0.894166	3.98905e-17		1.79004	1.12718e-88	up	0.252469	0.0110365		0.609597	1.29502e-09		0.0687794	0.629148
TraesCS1A02G037600	0.155	0	0.44	0.07	1.225	8.825	0.58	1.415	0.389896	0.206769		2.88097	2.78701e-151	up	2.91003	6.61206e-22	up	-4.94242	8.68607e-05	down	10.7334	2.62574e-131	up	4.38437	4.28508e-33	up	1.34112	5.45516e-10	up	-2.65335	1.15184e-07	down
TraesCS1A02G037900	100.36	44.8	118.11	88.955	45.34	46.34	42.415	56.105	-1.51712	0	down	0.0961482	0.0488308		-1.13896	1.15711e-203	down	-0.649544	4.79655e-75		-0.393271	4.40133e-20		-0.524304	1.09528e-47		0.632204	2.05587e-47		-0.360616	2.00678e-32
TraesCS1A02G038100	26.37	22.29	5.985	8.815	33.735	18.51	7.94	4.205	0.384325	0.00232887		-0.845509	6.97462e-39		0.347246	8.16635e-09		-0.158206	0.0289794		-0.340057	5.02727e-06		-1.06706	1.41868e-15	down	-0.85899	4.39248e-10		0.592399	2.0543e-06
TraesCS1A02G038200	345.265	295.57	126.57	181.245	355.565	218.375	188.5	86.125	0.548363	7.15157e-107		-0.67343	1.76079e-271		0.0307278	0.0978643		-0.128663	3.42153e-12		-0.514039	1.18458e-142		-1.06943	0	down	-1.07092	0	down	0.546881	1.60583e-103
TraesCS1A02G038300	0.705	0.27	1.185	0.295	0	0.18	0	0.05	-6.20807	3.2818e-10	down	3.54829	0.0368731	up	-5.49035	1.83455e-06	down	-1.24542	0.0404143	down	-0.69664	0.454792		-2.60177	0.0227359	down	0	1		-1.96639	0.000100531	down
TraesCS1A02G038400	5.825	5.145	4.82	5.64	8.26	6.495	7.37	4.305	0.583078	9.93752e-28		-0.315762	1.93292e-10		0.473971	4.48186e-21		-0.0964819	0.132607		0.254691	7.38535e-06		-0.386825	2.11229e-10		-0.709579	1.50859e-36		0.260324	1.66195e-05
TraesCS1A02G039000	0	0	0	0	5.205	0	7.2	0	9.16936	3.48995e-52	up	-8.61463	1.20984e-39	down	8.61863	8.29193e-40	up	0	1		0	1		0	1		-8.99716	3.07946e-50	down	0	1
TraesCS1A02G039100	6.07	8.74	6.78	7.31	7.4	5.98	8.15	7.985	0.233118	5.85011e-05		-0.268196	1.7494e-05		0.255272	3.77636e-05		0.608284	3.51935e-25		-0.621208	3.45416e-26		0.148301	0.0139692		0.0466837	0.477794		0.1315	0.0480957
TraesCS1A02G039200	4.125	5.285	4.945	4.13	3.95	4.805	4.36	4.775	-0.211324	0.00838282		0.314443	0.00015861		-0.0915007	0.335773		0.448984	1.88454e-08		-0.226041	0.00406663		0.210358	0.0129688		0.198248	0.0172391		-0.223434	0.00947611
TraesCS1A02G039400	5.14	5.965	4.77	6.5	9.615	6.87	8.155	8.31	0.74783	2.63979e-20		-0.453666	4.78725e-10		0.878525	4.74561e-30		0.282503	0.00240569		0.142356	0.109593		0.367801	2.2189e-06		0.102419	0.194412		0.482447	6.19245e-08
TraesCS1A02G039800	0.075	0.04	0.01	0	0.66	1.71	0.395	0.505	5.58783	3.34871e-12	up	1.42449	4.14745e-14	up	3.04816	7.51779e-14	up	-0.990953	0.320602		5.46361	1.03958e-45	up	6.85062	2.75781e-14	up	0.416508	0.190477		0	1
TraesCS1A02G040300	0.065	0.325	0.175	0.155	0.38	0.12	0.035	0.12	-2.36153	0.0182487	down	-1.63735	0.00820806	down	2.4487	0.000423742	up	2.31327	0.00202595	up	-1.50192	0.0215802	down	-0.344076	0.742292		1.88166	0.100814		-0.135793	0.96457
TraesCS1A02G040400	5.56	4.26	4.79	6.29	7.615	4.815	5.72	4.395	0.234117	0.00253967		-0.640371	3.36013e-19		0.422763	9.91461e-10		-0.350167	2.64613e-05		0.132558	0.149028		-0.52833	1.4551e-11		-0.364441	5.81523e-06		0.398006	2.16819e-07
TraesCS1A02G040500	19.265	18.85	17.09	21.92	31.61	18.065	30.48	15.045	0.727096	4.97729e-30		-0.751102	2.96993e-32		0.65823	5.63246e-26		-0.008287	1		-0.0845855	0.313628		-0.541585	5.34755e-13		-0.955607	1.95337e-44		0.313074	2.0572e-05
TraesCS1A02G040600	23.1	20.495	23.52	23.755	18.915	23.965	18.31	22.14	-0.391071	6.00069e-27		0.383454	3.14699e-24		-0.331941	2.8501e-18		-0.150112	0.000138668		0.201625	1.27444e-07		-0.257862	1.55373e-11		0.0700599	0.100191		-0.0631493	0.122721
TraesCS1A02G040700	1.65	1.955	1.165	1.58	0.105	0.785	0.07	0.825	-4.06928	1.54036e-49	down	2.92465	1.32231e-25	up	-3.98488	7.21028e-67	down	0.333339	0.00552197		-1.39357	1.02715e-24	down	-0.937112	5.85333e-11		3.61053	8.65877e-32	up	0.478358	0.00045781
TraesCS1A02G040900	9.4	1.645	11.205	8.455	0.045	0.325	0.125	0.27	-6.53806	0	down	2.75997	2.50964e-07	up	-7.61871	9.04117e-255	down	-2.38015	2.85662e-145	down	-2.4786	3.29872e-30	down	-5.0005	5.0289e-238	down	1.16335	0.0117182	up	-0.374208	6.45501e-10
TraesCS1A02G041000	0.38	1.035	1.75	0	0.695	1.385	0.255	0	-2.96099	0.477126		1.07886	0.821303		0.9462	0.920702		1.61047	0.795166		0.414586	0.98327		0	1		0	1		0	1
TraesCS1A02G041100	14.18	25.51	13.965	15.65	5.565	10.71	4.145	14.185	-1.88841	6.06892e-291	down	0.970937	4.20474e-73		-1.40015	3.48358e-175	down	0.659397	9.09986e-76		-1.08861	1.73374e-176	down	-0.116865	0.00628415		1.71726	8.1355e-214	up	-0.054284	0.251347
TraesCS1A02G041300	1.145	2.04	0.625	1.57	0.39	0	0.065	0.06	-3.31352	0.00532181	down	-3.57023	0.0339148	down	-1.59569	0.0177161	down	0.975225	0.0335147		-6.14115	4.61589e-09	down	-4.62536	9.16237e-07	down	0.074306	1		1.38614	0.0150282	up
TraesCS1A02G041400	19.745	23.865	27.17	17.28	4.715	13.3	6.905	18.695	-1.99431	7.17195e-55	down	1.56486	2.63083e-19	up	-2.11106	3.29207e-41	down	0.422867	9.87695e-05		-0.969068	4.42382e-17		0.0986647	0.475369		1.4879	7.53056e-25	up	-0.605071	1.11433e-08
TraesCS1A02G041700	0.76	0.01	1.21	0.075	0.375	1.05	0.25	0.665	-2.34092	8.48736e-19	down	1.5006	2.57301e-09	up	-1.04697	0.000141926	down	-6.26723	5.39269e-20	down	6.72087	1.32467e-26	up	3.18252	1.06431e-13	up	1.50246	2.66856e-06	up	-4.02098	5.32727e-29	down
TraesCS1A02G041900	0.375	0.255	3.9	3.395	2.41	0.465	6.41	4.11	0.691357	1.94758e-12		-2.34762	1.14135e-27	down	2.66093	7.20493e-32	up	-0.499218	0.293796		0.812521	0.0468254		0.278992	0.0223555		-0.571674	9.72335e-09		-0.159309	0.258544
TraesCS1A02G042100	0.375	0.485	0.3	0.555	1.985	1.13	1.23	0.325	2.00184	5.2146e-13	up	-0.79293	1.54436e-05		2.37324	4.3562e-24	up	0.413437	0.301294		1.16687	9.64374e-06	up	-0.737056	0.0399532		-1.82913	4.69297e-11	down	0.909761	0.0153196
TraesCS1A02G042500	1.085	0.45	0.92	0.875	1.8	1.53	1.4	0.835	0.576158	4.24805e-07		-0.213752	0.0341163		0.711237	5.73527e-12		-1.18155	1.19415e-15	down	1.67903	4.59928e-36	up	-0.0648575	0.725688		-0.674108	1.49045e-08		-0.0330922	0.927204
TraesCS1A02G042700	1.595	1.98	0.83	1.325	12.21	13.735	9.7	20.1	3.63133	2.98204e-90	up	0.109038	0.255229		3.15339	3.9749e-102	up	0.434408	0.110724		2.82802	5.57431e-94	up	4.06534	2.52171e-183	up	1.04023	5.42359e-36	up	0.606225	0.0928153
TraesCS1A02G042800	1.41	1.2	0.725	1.27	1.315	1.785	0.22	2.41	-1.73146	0.000364045	down	0.483226	0.0699645		-0.126208	0.724232		-0.1678	0.652944		0.524818	0.0541368		0.928946	9.79485e-05		3.50193	1.51679e-22	up	0.84152	0.0132959
TraesCS1A02G042900	0.975	0.6	0.765	1.075	1.385	1.23	1.225	1.01	0.64296	0.000502558		-0.140264	0.458594		0.486602	0.00491237		-0.606214	0.0058335		0.952552	1.63507e-06		-0.0995011	0.674639		-0.224129	0.239271		0.518332	0.0117533
TraesCS1A02G043200	14.53	24.445	12.305	14.805	13.01	16.93	11.525	16.81	-0.112654	0.0888525		0.40738	6.54727e-13		-0.184509	0.00225326		0.831066	4.22368e-62		-0.608195	1.75214e-36		0.181825	0.00135056		0.620973	1.69551e-26		0.326493	6.04287e-08
TraesCS1A02G043400	3.2	3.425	2.215	2.12	3.76	5.255	1.775	3.535	-0.33683	0.0398116		0.495749	3.88086e-06		0.222188	0.079565		0.184866	0.186808		0.533071	1.42092e-06		0.751041	4.06273e-08		1.06288	5.84091e-14	up	-0.0249881	0.990077
TraesCS1A02G043500	0.215	0.12	0.225	0.09	1.72	0.015	1.305	0.005	2.56156	3.08936e-26	up	-6.82447	4.29899e-53	down	2.97049	9.14452e-39	up	-0.807742	0.110382		-3.04624	0.000886279	down	-3.56647	0.00202213	down	-7.34355	4.59954e-38	down	-1.21552	0.0211703	down
TraesCS1A02G043600	11.03	14.25	10.715	10.58	15.465	11.78	16.69	12.835	0.60788	2.47929e-20		-0.367271	5.68457e-08		0.466927	6.58844e-12		0.443778	3.7355e-10		-0.344123	8.44628e-07		0.286126	0.000114208		-0.309284	2.27235e-06		0.0124699	0.989554
TraesCS1A02G044200	13.275	11.33	11.73	12.34	13.73	11.995	12	9.945	-0.0543255	0.445281		-0.0807396	0.231639		-0.00653076	1		-0.219683	0.000843971		0.132412	0.0518782		-0.220276	0.00114276		-0.179077	0.00828726		-0.0131271	0.958759
TraesCS1A02G044500	21.2	16.605	20.875	22.71	18.275	16.625	17.265	19.695	-0.342549	1.7529e-23		-0.0556014	0.172204		-0.247535	1.23808e-12		-0.354801	1.90505e-22		0.0516653	0.227818		-0.168071	1.17682e-06		0.237467	6.07392e-11		0.0629879	0.0941998
TraesCS1A02G044600	11.42	16.485	12.78	11.75	9.41	8.08	7.475	11.09	-0.810093	2.64676e-12		-0.202862	0.138351		-0.281758	0.0184203		0.606398	2.96724e-09		-1.09102	1.73431e-23	down	-0.0701908	0.618623		0.636458	2.85517e-07		-0.103445	0.449071
TraesCS1A02G044800	3.53	3.425	3.71	3.555	4.06	3.535	3.07	4.44	-0.176207	0.103671		-0.187506	0.0674725		0.140583	0.170568		0.0383598	0.812305		-0.0852837	0.474039		0.224346	0.0232903		0.535446	5.98086e-08		0.134892	0.256353
TraesCS1A02G045300	6.02	6.5	4.475	4.835	7	6.935	5.445	6.895	0.247675	0.000156755		0.0131383	0.910758		0.191396	0.00104788		0.191458	0.00178734		0.0130758	0.921386		0.520355	1.02219e-17		0.411314	3.5167e-12		0.138634	0.0672726
TraesCS1A02G045400	16.78	24.89	17.105	16.305	16.55	13.335	10.695	12.915	-0.375753	2.52035e-13		-0.196705	0.000557365		-0.275686	7.16581e-08		0.0419631	0.500016		-0.514354	5.83999e-22		-0.476306	1.97202e-17		-0.191367	0.0014203		-0.0908138	0.11531
TraesCS1A02G045500	0	0	0	0	7.19	0	11.405	0	8.97957	5.3875e-47	up	-8.27649	9.24125e-33	down	8.28049	6.51897e-33	up	0	1		0	1		0	1		-8.80736	3.27354e-45	down	0	1
TraesCS1A02G045600	0	0	0	0	3.035	0	5.26	0	8.33631	8.11426e-33	up	-7.4447	2.43811e-20	down	7.4487	1.8307e-20	up	0	1		0	1		0	1		-8.1641	1.69908e-31	down	0	1
TraesCS1A02G045700	116.35	78.69	80.59	76.44	160.905	148.745	95.535	64.78	0.213245	5.8352e-22		-0.0913479	1.18118e-07		0.446413	1.45504e-138		-0.46859	1.50703e-105		0.823656	0		-0.229104	1.47214e-19		-0.485785	4.45355e-93		-0.0434369	0.11319
TraesCS1A02G045800	83.84	74.645	64.545	41.425	102.635	71.08	48.02	28.705	-0.458226	3.24242e-69		-0.502903	8.55822e-123		0.269187	3.76533e-39		-0.117783	4.14976e-07		-0.115933	1.54769e-06		-0.563762	3.65214e-60		-0.740258	2.11011e-111		-0.634722	8.98765e-121
TraesCS1A02G046300	1.55	1.925	1.3	1.545	1.465	1.865	0.885	1.125	-0.580382	0.00497287		0.372454	0.0324031		-0.105532	0.626451		0.400506	0.0205007		-0.133583	0.466839		-0.450618	0.0204157		0.407757	0.0697615		0.277993	0.181856
TraesCS1A02G046500	15.085	18.395	11.705	9.725	17.85	18.705	13.39	11.545	0.160822	4.94796e-05		0.0970849	0.00455471		0.211182	1.11831e-09		0.359307	1.85157e-25		-0.0510401	0.154676		0.250298	1.01978e-08		-0.144747	0.000408257		-0.234223	8.23686e-08
TraesCS1A02G046600	21.555	24.44	27.025	21.52	27.195	21.05	24.49	26.6	-0.175682	0.00465417		-0.218091	0.000617338		0.230647	0.00025427		0.265427	4.4252e-05		-0.252871	8.60618e-05		0.269337	2.84003e-05		0.19834	0.00175891		-0.246679	0.000157719
TraesCS1A02G046700	0.745	1.125	0.965	0.53	0.155	0.32	0.4	1.055	-1.3042	3.02619e-05	down	1.07886	0.0538272		-2.27922	9.07086e-08	down	0.70083	0.0112083		-1.90119	3.56285e-09	down	0.978966	0.00103365		1.43688	4.68918e-06	up	-0.846287	0.0071916
TraesCS1A02G046800	3.105	4.55	1.67	3.215	7.865	7.98	5.08	8.575	1.59784	1.86019e-22	up	0.0459481	0.753834		1.30129	2.8095e-24	up	0.571653	0.000244689		0.775581	8.80887e-11		1.39708	1.4266e-28	up	0.772158	7.59205e-12		0.972917	4.60583e-07
TraesCS1A02G046900	3.55	3.36	4.025	4.27	0.7	2.06	0.565	1.64	-3.00745	5.37551e-47	down	1.62171	1.05481e-11	up	-2.35865	4.50147e-30	down	0.107879	0.549742		-0.844823	1.49513e-07		-1.32465	5.71862e-17	down	1.7848	3.46915e-11	up	0.101998	0.554667
TraesCS1A02G047000	16.065	16.32	16.285	15.175	14.185	16.075	10.435	16.525	-0.661753	1.76067e-67		0.309505	4.06896e-17		-0.247366	3.10224e-11		-0.169777	1.15266e-05		0.231915	6.50739e-10		0.211042	2.84861e-08		0.622334	1.22307e-55		-0.250462	1.5075e-11
TraesCS1A02G047200	3.05	3.535	2.255	2.505	2.36	2.36	1.515	1.51	-0.68203	1.99882e-10		0.0769774	0.477831		-0.451868	9.46619e-08		0.277712	0.00045019		-0.652603	8.95337e-16		-0.738605	1.12316e-13		0.300094	0.0143057		0.35667	0.000202066
TraesCS1A02G047300	0.29	0.52	0.055	0.545	0.6	2.73	0.085	1.24	0.538165	0.528854		2.21367	7.90696e-40	up	1.00611	0.000886611	up	0.828581	0.0129832		2.3912	1.84265e-41	up	1.19408	2.84671e-08	up	3.91164	1.83852e-31	up	3.25573	9.27592e-13	up
TraesCS1A02G047400	0.025	4.5	0.05	0	0.05	0.13	0.205	0.225	2.0979	0.0557886		1.33666	0.320934		0.989269	0.661666		7.5183	4.66426e-39	up	-5.19237	1.01453e-41	down	4.19162	0.00469546	up	0.247433	0.819596		0	1
TraesCS1A02G047500	5.495	7.645	5.545	5.045	7.38	7.09	5.295	5.31	-0.152632	0.0816492		-0.0289259	0.77606		0.39513	9.81384e-08		0.494471	4.18358e-11		-0.128267	0.0868126		0.0238887	0.885597		0.067517	0.510547		-0.109004	0.288139
TraesCS1A02G048200	4.94	3.755	4.13	4.245	5.575	4.625	2.845	2.995	-0.581359	6.01717e-08		-0.241172	0.00976884		0.147168	0.116289		-0.307668	0.00257224		0.213664	0.041305		-0.52072	1.65405e-06		0.131446	0.324611		0.0708061	0.608928
TraesCS1A02G048400	2.595	1.695	1.475	1.91	3.975	2.835	2.97	2.38	0.983466	4.43991e-05		-0.476106	0.0176681		0.615613	0.00209853		-0.521066	0.0489932		0.660574	0.0076901		0.303246	0.262816		-0.278096	0.242479		0.402124	0.207834
TraesCS1A02G048500	2.675	1.075	1.955	1.29	4.065	3.91	2.22	1.24	0.158926	0.569971		-0.0081691	1		0.577097	0.00235821		-1.21498	4.36905e-06	down	1.78391	2.61098e-14	up	-0.0704477	0.917103		-0.779713	0.00382371		-0.550339	0.0644128
TraesCS1A02G048600	1.78	2.14	2.43	2.26	1.155	1.855	2.93	2.355	0.236608	0.107261		0.705892	0.000273442		-0.635222	0.00116468		0.36016	0.0441162		-0.28949	0.098807		0.0567644	0.810004		-0.255156	0.0915543		-0.0753123	0.755987
TraesCS1A02G048700	10.195	5.065	7.1	5.46	0.895	0.61	1.49	0.53	-2.28031	1.69406e-52	down	-0.506454	0.153421		-3.54108	2.44442e-112	down	-0.905182	2.87357e-18		-3.14235	5.21135e-52	down	-3.37617	4.22724e-57	down	-1.4389	1.62028e-06	down	-0.343039	0.00389347
TraesCS1A02G048800	0.665	0.515	0	0	0	0	0	0	0	1		0	1		0	1		-0.271689	0.921249		0	1		0	1		0	1		0	1
TraesCS1A02G048900	0.375	0.815	0.145	0.75	0	0	0	0	-3.9021	0.010518	down	0	1		-5.25866	1.20756e-05	down	1.18156	0.00504809	up	-6.42549	1.04324e-10	down	-6.20994	6.45869e-10	down	0	1		2.38215	5.20857e-06	up
TraesCS1A02G049000	1.675	0.89	0.61	0.555	1.205	0.55	0.255	0.385	-1.27133	0.00959039	down	-1.11772	0.00129974	down	-0.481622	0.0737207		-0.80288	0.00594569		-0.796462	0.0390205		-0.51202	0.313503		0.659269	0.272998		-0.100043	0.930736
TraesCS1A02G049100	0	0.495	0	0	2.155	0.335	1.775	0.285	8.07518	2.57116e-28	up	-2.63871	5.05977e-23	down	8.22767	6.06258e-32	up	6.18774	3.24921e-09	up	-0.598781	0.163288		5.34042	7.04216e-06	up	-2.58105	9.91814e-19	down	0	1
TraesCS1A02G049300	4.805	3.485	3.865	3.47	6.185	5.14	4.765	3.27	0.270315	3.4024e-06		-0.238619	4.32297e-06		0.331816	1.60763e-10		-0.374766	6.99517e-10		0.467962	2.52718e-15		-0.0852834	0.25111		-0.478851	6.02089e-15		-0.123253	0.0858793
TraesCS1A02G049500	0.025	0	0	0	4.65	0	3.155	0	8.67533	1.0987e-39	up	-9.02966	5.6902e-50	down	7.03366	1.56108e-60	up	0	1		0	1		0	1		-8.50312	3.89819e-38	down	0	1
TraesCS1A02G049600	18.025	6.115	16.9	10.505	2.455	18.175	1.89	13.43	-3.24878	0	down	2.83975	0	up	-2.8659	0	down	-1.50214	2.73548e-169	down	1.47599	5.7526e-162	up	0.35335	1.28807e-11		2.89196	8.00634e-296	up	-0.710174	3.91715e-51
TraesCS1A02G049700	21.775	49.58	18.52	25.795	50.915	50.685	42.39	57.425	1.16526	2.96004e-163	up	0.0232606	0.574028		1.21047	1.03362e-201	up	1.26726	1.18118e-213	up	-0.0335349	0.386741		1.17366	1.03339e-216	up	0.510555	1.26342e-53		0.502154	3.43853e-24
TraesCS1A02G049800	1.255	0.245	1.28	1.33	3.085	2.605	3.96	0.84	1.60064	6.05024e-49	up	-0.226765	0.0324169		1.27207	6.36942e-27	up	-2.27557	7.49514e-24	down	3.32087	9.70365e-71	up	-0.639585	0.000138835		-2.1544	2.47864e-68	down	0.0858264	0.701452
TraesCS1A02G050100	1.585	0.405	0.585	0.03	5.195	5.225	5.25	4.915	3.13937	7.84787e-100	up	0.0361388	0.78268		1.67369	3.1567e-46	up	-1.95839	1.11529e-17	down	3.66821	2.99973e-106	up	7.44403	7.75206e-115	up	-0.0182193	0.933869		-4.32288	1.33337e-14	down
TraesCS1A02G050300	1.555	0.755	0.84	1.25	1.505	1.65	1.49	1.23	0.805414	0.00290757		0.157661	0.577891		-0.0625701	0.878812		-0.995514	0.000503019		1.0906	8.12508e-05	up	-0.00643074	1		-0.203447	0.477102		0.608398	0.0510757
TraesCS1A02G050600	56.785	39.755	15.395	14.01	113.89	175.53	19.62	25.03	0.321808	0.000205942		0.642542	8.47365e-103		1.0012	3.97437e-141	up	-0.428041	6.98054e-16		2.07178	0	up	0.844802	6.77406e-24		0.40353	2.20698e-07		-0.119465	0.301319
TraesCS1A02G050700	32.98	21.45	17.18	22.03	61.195	72.795	9.505	32.385	-0.821851	2.79941e-14		0.264699	4.38072e-08		0.899313	9.75274e-55		-0.555143	8.93462e-13		1.71916	1.53537e-168	up	0.5622	3.1981e-13		1.78794	3.59145e-82	up	0.403885	1.36078e-05
TraesCS1A02G050800	77.915	47.25	50.185	64.09	81.415	156.61	56.47	87.18	0.143052	0.00364095		0.960475	6.88e-190		0.0646213	0.129269		-0.630312	1.24786e-43		1.65541	0	up	0.448253	1.40716e-27		0.673264	2.53136e-57		0.368063	5.17095e-15
TraesCS1A02G050900	85.44	97.485	65.645	87.24	9.665	152.605	5.15	84.78	-3.69853	0	down	3.98685	0	up	-3.14165	0	down	0.273305	3.6395e-21		0.571895	8.04732e-119		-0.0412214	0.213345		4.09389	0	up	0.436579	3.56008e-45
TraesCS1A02G051000	0.945	1.155	0.39	0.58	0.8	0.67	0.475	0.86	0.263467	0.6052		-0.230268	0.564914		-0.269772	0.424958		0.37819	0.218374		-0.878229	0.00382513		0.546714	0.121468		0.894637	0.0119962		0.611389	0.186938
TraesCS1A02G051300	75.98	59.23	77.735	77.72	15.165	16.51	13.175	13.53	-2.53024	0	down	0.270555	1.00806e-11		-2.326	0	down	-0.477735	6.84552e-122		-1.57771	0	down	-2.39774	0	down	-0.0296143	0.584945		-0.162116	2.84235e-18
TraesCS1A02G051400	1.85	2.035	1.73	1.475	1.825	1.945	1.305	1.83	-1.80103	6.67243e-27	down	0.635757	0.000618842		-1.31751	1.21746e-16	down	-0.487263	0.00102327		-0.194489	0.28088		-0.54661	0.00039569		1.08276	4.90173e-08	up	-0.171665	0.281025
TraesCS1A02G051500	26.72	28.435	23.22	27.39	63.08	63.265	51.205	70.12	1.11856	2.10882e-118	up	0.0145892	0.793403		1.28631	3.26471e-176	up	0.215898	0.000270015		1.085	5.99968e-129	up	1.40809	3.67532e-223	up	0.518187	5.03596e-43		0.228653	0.000199317
TraesCS1A02G051600	9.395	10.995	8.825	8.97	5.07	7.485	5.03	8.415	-0.841039	6.37858e-39		0.552011	6.81589e-16		-0.838577	7.72799e-39		0.241403	2.25151e-05		-0.527969	8.93805e-20		-0.0255785	0.765976		0.80931	1.00361e-33		-0.00615017	1
TraesCS1A02G051700	49.895	65.175	46.305	45.645	83.61	143.195	71.84	111.35	0.603124	9.18953e-82		0.799337	7.5943e-262		0.724212	1.10075e-127		0.461431	1.61663e-45		1.06212	0	up	1.28646	0	up	0.689706	2.58077e-156		0.00637233	0.983289
TraesCS1A02G051800	0.345	0.48	0.23	0.895	0.995	0.705	0.85	1.3	1.8653	5.29841e-05	up	-0.489466	0.188136		1.50639	0.000212465	up	0.512669	0.381444		0.504257	0.271935		0.538207	0.0931574		0.666469	0.0351859		1.99357	2.4169e-05	up
TraesCS1A02G051900	35.19	34.36	29.61	37.885	23.54	23.425	22.76	18.71	-0.397837	1.06873e-06		0.00977211	1		-0.578267	1.22657e-13		0.0502745	0.599132		-0.618769	6.61618e-15		-1.00676	2.16996e-35	down	-0.224974	0.0200152		0.383951	2.05553e-07
TraesCS1A02G052000	1.185	1.77	1.23	1.7	0	0.025	0.01	0.025	-6.69664	5.80129e-26	down	0	1		-7.64154	1.04555e-22	down	0.677643	0.000643187		-6.30446	2.48073e-36	down	-6.11552	6.40101e-34	down	1.07431	0.624875		0.493183	0.0168878
TraesCS1A02G052100	15.32	20.265	13.89	15.935	12.99	15	12.255	13.62	-0.369877	0.0107673		0.0950719	0.581458		-0.184183	0.209969		0.667459	3.11425e-08		-0.75657	4.55148e-10		-0.210478	0.124414		0.485501	0.000782878		0.326102	0.0190813
TraesCS1A02G052200	13.905	10.225	14.665	13.955	8.24	10.905	8.025	10.68	-0.913906	4.5699e-132		0.444809	1.87906e-27		-0.794592	4.46644e-96		-0.356657	3.46939e-22		0.00687329	0.964197		-0.39402	2.55618e-27		0.476227	4.97126e-30		-0.0436592	0.284986
TraesCS1A02G052300	10.74	16.795	8.305	9.885	8.79	6.045	5.215	3.31	-0.693429	3.94197e-17		-0.516177	1.1481e-10		-0.306804	1.14032e-05		0.693095	1.15247e-31		-1.51608	4.58356e-111	down	-1.57295	6.67078e-69	down	-0.592162	3.27754e-08		0.287354	0.000120941
TraesCS1A02G052400	0.355	0.855	1.145	1.83	0.61	0.295	0.91	4.39	-0.3391	0.566008		-1.06491	0.191541		0.805878	0.304357		1.37499	0.0527466		-1.63403	0.0228094	down	1.26498	3.03854e-05	up	2.31082	6.37629e-11	up	0.706739	0.139123
TraesCS1A02G053000	13.66	11.71	20.56	22.435	6.36	7.655	18.965	21.185	-0.151462	0.376948		0.25913	0.390725		-1.04651	3.99478e-06	down	-0.085593	0.775008		-0.70179	0.00244289		-0.0787321	0.688426		0.222714	0.179256		0.149985	0.424416
TraesCS1A02G053300	0	0	0	0	0.755	0	0.215	0	5.02295	7.98848e-05	up	-6.76137	1.18968e-13	down	6.76537	9.34356e-14	up	0	1		0	1		0	1		-4.85074	0.000142866	down	0	1
TraesCS1A02G053600	7.155	3.685	4.18	10.47	5.135	5.27	5.28	8.905	-0.238374	0.0470134		0.427584	0.000134007		-0.216667	0.0702516		0.000216988	1		0.2107	0.0673427		0.556673	4.72027e-08		0.861478	2.4158e-16		0.0664312	0.690609
TraesCS1A02G053700	0.165	0.98	0.405	0.69	0.36	0.12	0	1.38	-5.27366	6.91173e-06	down	-1.62496	0.0192004	down	1.0895	0.0869127		2.63834	3.14741e-08	up	-3.1738	9.486e-10	down	1.04642	0.000794624	up	7.14663	9.77838e-17	up	0.826548	0.0768851
TraesCS1A02G054000	4.72	2.62	4.15	5.805	6.425	4.685	4.99	5.405	0.242898	0.0493975		-0.433064	9.70853e-05		0.425744	0.000110054		-0.751503	5.55081e-08		0.744184	6.61081e-08		-0.0931957	0.469489		0.184859	0.124419		0.520953	1.08209e-05
TraesCS1A02G054200	0	0	0	0	1.235	0	1.07	0	7.44255	9.99726e-20	up	-7.55771	1.02933e-21	down	7.5617	7.68351e-22	up	0	1		0	1		0	1		-7.27034	7.31522e-19	down	0	1
TraesCS1A02G054300	5.31	5.825	5.235	4.625	5.05	5.79	4.895	5.755	-0.125967	0.0191217		0.231207	7.14023e-06		-0.0936103	0.0890785		0.163441	0.00217054		-0.0258438	0.702728		0.328337	4.95901e-10		0.289857	2.36845e-08		-0.164447	0.00392537
TraesCS1A02G054400	14.7	8.27	16.88	18.665	2.385	5.565	2.28	4.05	-2.91871	0	down	1.25142	1.52347e-81	up	-2.65111	0	down	-0.737316	1.14253e-84		-0.662374	1.05387e-42		-2.20634	0	down	0.8879	2.941e-34		0.175536	8.83769e-09
TraesCS1A02G054900	6.095	9.37	6.255	7.925	4.275	7.975	4.145	10.505	-0.635493	7.43652e-15		0.890482	1.08104e-30		-0.524034	2.86632e-10		0.687724	1.62111e-23		-0.321276	1.01075e-06		0.392214	5.03176e-10		1.39922	6.16327e-82	up	0.371517	2.59279e-07
TraesCS1A02G055000	3.925	3.68	5.77	4.25	2.285	4.8	2	5.89	-1.51219	1.05356e-29	down	1.05991	2.67623e-15	up	-0.835489	2.25275e-09		-0.270848	0.0554503		0.49527	0.000105207		0.311134	0.00950349		1.48521	7.63886e-27	up	-0.338119	0.00526863
TraesCS1A02G055200	10.715	10.155	9.29	7.05	5.335	9.59	5.905	11.65	-0.800902	9.04387e-18		0.857857	3.87669e-18		-1.07219	7.36792e-30	down	-0.173662	0.0574032		-0.0406681	0.739738		0.740695	4.59489e-17		1.05431	1.22734e-30	up	-0.487283	1.56745e-07
TraesCS1A02G055400	5.775	4.38	2.03	1.305	3.945	3.72	0.91	1.295	-1.1884	4.73585e-23	down	-0.0607898	0.493435		-0.574526	1.02008e-18		-0.314646	1.60568e-06		-0.32067	1.10935e-05		0.0085493	1		0.591153	2.51333e-05		-0.605801	1.20655e-07
TraesCS1A02G055500	0.44	0.685	0.09	0.065	0.605	0.765	0.06	0.175	-0.487061	0.811813		0.351765	0.525393		0.429841	0.479927		0.715891	0.214276		0.0657148	0.983641		1.44342	0.262273		1.49923	0.234624		-0.431249	0.88413
TraesCS1A02G055600	0.225	0.49	0.325	0.745	0.435	0.69	0.41	0.91	0.299536	0.591341		0.685075	0.0873329		0.934992	0.0716593		1.2482	0.0141603	up	0.371866	0.371647		0.324936	0.353206		1.24813	0.00055867	up	1.22273	0.00358788	up
TraesCS1A02G055800	0.805	0.93	0.07	0.015	0.65	1.16	0.12	0.16	1.36094	0.0865385		0.713313	0.0108892		-0.324191	0.310725		-0.138789	0.742612		0.527911	0.0618095		1.89296	0.0393897	up	-0.0512249	1		-0.583252	0.729481
TraesCS1A02G056100	0.545	0.7	0.425	0.315	0.435	0.705	0.785	1.17	0.859742	0.0307342		0.725223	0.0876179		-0.358654	0.464448		0.423456	0.342164		-0.0568874	0.974411		1.87648	8.83798e-07	up	0.646885	0.0411012		-0.369849	0.580211
TraesCS1A02G056200	0.425	0.445	0	0	0.215	0.815	0	0.205	0	1		2.01473	0.222224		-1.01073	0.654141		0.143348	1		0.86065	0.579829		0	1		0	1		0	1
TraesCS1A02G056400	29.31	21.06	34.97	18.88	5.28	87.985	2.535	335.55	-3.80427	2.94343e-182	down	4.06811	0	up	-2.47316	2.59911e-99	down	-0.395405	5.67798e-06		1.99035	4.67222e-216	up	4.17142	0	up	7.10684	0	up	-0.868843	2.41036e-26
TraesCS1A02G056500	4.79	7.445	4.585	4.35	4.105	4.315	3.495	5.435	-0.394458	0.000614708		0.096822	0.451491		-0.256318	0.0187282		0.583937	4.8222e-10		-0.743433	6.72932e-15		0.376385	0.000251693		0.834705	7.15062e-15		0.0638618	0.691011
TraesCS1A02G056600	8.58	2.985	8.305	6.325	3.86	3.945	2.73	3.125	-1.63683	6.76669e-41	down	0.0564424	0.78437		-1.17208	4.37937e-25	down	-1.4128	2.9077e-31	down	0.297161	0.0602031		-1.01974	6.12563e-15	down	0.259496	0.135197		-0.357592	0.000855973
TraesCS1A02G056700	0	0.1	0	0	0.135	0.77	0.14	0.28	0	1		2.53829	0.000241658	up	0	1		0	1		2.79925	0.000153905	up	4.01849	0.00882051	up	1.07431	0.2671		0	1
TraesCS1A02G056900	1.57	3.35	1.24	5.205	0.94	6.535	0.705	14.315	-0.827338	0.0472895		2.79126	2.45006e-30	up	-0.724376	0.0505302		1.14335	2.01974e-05	up	0.92354	5.80711e-07		1.44458	1.56042e-27	up	4.38235	2.10239e-90	up	2.11043	3.64423e-18	up
TraesCS1A02G057100	1.48	1.935	1.695	1.93	1.5	1.765	1.49	1.99	-0.221934	0.171915		0.255066	0.119928		0.000573235	1		0.478065	0.00212291		-0.222426	0.151251		0.0499652	0.8194		0.491161	0.0011392		0.219261	0.192236
TraesCS1A02G057200	14.465	8.505	18.085	16.37	9.785	20.62	14.105	15.39	-0.413251	4.00536e-20		1.09508	5.67826e-115	up	-0.587406	8.35594e-29		-0.733207	9.62465e-40		1.24088	4.33866e-133	up	-0.0706371	0.164264		0.212701	1.36434e-05		-0.129913	0.0063136
TraesCS1A02G057300	0.79	0.43	0.755	0.655	0.58	1.095	0.57	1.045	-0.443996	0.0406154		0.95005	9.48995e-07		-0.483447	0.0254395		-0.776583	0.000867277		1.24319	2.12115e-09	up	0.685187	0.000406125		0.938226	1.95289e-06		-0.190957	0.472702
TraesCS1A02G057900	0.61	0.68	0.38	0.975	0.26	0.135	0.075	0.04	-2.41348	1.44438e-05	down	-0.980122	0.0826481		-1.22676	0.000779151	down	0.204737	0.586382		-2.41161	1.12679e-08	down	-4.63821	2.25315e-19	down	-0.823596	0.47936		1.40113	2.81087e-06	up
TraesCS1A02G058200	3.305	1.65	1.44	1.23	0.335	0.36	0.115	0.35	-3.66352	1.42774e-42	down	0.103065	0.829091		-3.30587	2.39416e-86	down	-0.92067	2.07245e-15		-2.28214	3.85437e-30	down	-1.81089	1.06448e-16	down	1.65897	3.50555e-05	up	-0.193654	0.299777
TraesCS1A02G058300	10.185	8.895	5.725	12.94	19.625	10.5	15.02	10.935	1.22998	9.22289e-28	up	-0.845982	1.41291e-19		0.913026	2.99637e-22		0.00996482	1		0.0570789	0.71297		-0.247794	0.0243594		-0.384428	0.00018984		1.09335	2.59772e-20	up
TraesCS1A02G058400	0.88	0.29	0.34	0.385	2.56	0.065	2.43	0.055	2.7823	2.33225e-59	up	-5.22734	5.33096e-91	down	1.49648	3.62246e-28	up	-1.52857	1.98304e-10	down	-2.20229	1.77947e-06	down	-2.82272	4.14119e-10	down	-5.43511	1.95893e-84	down	0.169909	0.68434
TraesCS1A02G058500	0.74	0.765	0.59	1.225	0.815	1.36	0.505	1.77	-0.230497	0.583546		0.766652	0.00301849		0.109285	0.798875		0.107268	0.832887		0.768669	0.00369648		0.538572	0.0152332		1.86607	1.49872e-12	up	1.09701	0.000151147	up
TraesCS1A02G058600	1.95	1.595	1.54	1.705	6.02	1.84	4.75	1.475	1.60179	2.07976e-107	up	-1.6845	2.05371e-142	down	1.60736	1.31022e-133	up	-0.187557	0.0654795		0.110416	0.302141		-0.208544	0.0466491		-1.62866	1.34164e-103	down	0.181666	0.100344
TraesCS1A02G058700	0.115	0.08	0.17	0.06	1.13	0.995	1.115	0.82	2.66787	1.24406e-30	up	-0.156242	0.381344		3.21889	3.22469e-36	up	-0.552318	0.366824		3.61496	7.35958e-34	up	3.84926	2.23257e-30	up	-0.360894	0.0331165		-1.54228	0.0038042	down
TraesCS1A02G058900	11.625	14.975	9.53	11.085	4.305	9.98	3.115	13.005	-1.63601	2.73374e-85	down	1.21095	5.85372e-53	up	-1.47132	4.17909e-85	down	0.385674	1.66562e-11		-0.64604	7.71462e-28		0.259776	1.58903e-05		2.1026	8.78717e-155	up	0.206815	0.00210297
TraesCS1A02G059100	10.095	15.705	5.96	5.775	8.18	9.365	1.545	6.18	-1.99985	2.73333e-70	down	0.246593	0.000513692		-0.367943	5.61461e-08		0.685378	4.66036e-33		-0.806728	1.25497e-43		0.104831	0.257524		2.10125	1.53328e-75	up	-0.00342903	1
TraesCS1A02G059200	0.375	0.07	0.26	0.08	1	0.385	0.53	0.545	1.0041	0.000549435	up	-1.36103	1.22367e-09	down	1.38155	6.32128e-10	up	-2.43707	6.44395e-08	down	2.45759	3.70156e-08	up	2.80718	4.19237e-13	up	0.127863	0.683042		-1.67521	0.000609181	down
TraesCS1A02G059500	0.55	0.475	0.59	1.255	0.11	0.105	0.035	0.095	-3.98183	9.92694e-39	down	-0.0296643	1		-2.33266	3.28291e-22	down	-0.146158	0.494365		-2.21617	4.7892e-18	down	-3.78886	4.96036e-74	down	1.31531	0.0122624	up	1.12235	7.05834e-18	up
TraesCS1A02G059600	0.025	0.135	0.06	0.07	2.86	0.085	2.17	0.025	5.16833	1.42967e-74	up	-5.07581	3.65646e-95	down	6.80083	2.86648e-94	up	2.51896	0.000836426	up	-0.793938	0.17816		-1.31793	0.144305		-6.19172	1.01753e-70	down	0.294539	0.801793
TraesCS1A02G059700	0.235	0.57	0.02	0.095	0.31	1.92	0.13	1.61	2.68286	0.0057106	up	2.65521	1.09113e-28	up	0.374628	0.42589		1.32274	0.000320907	up	1.70711	3.39001e-16	up	4.11536	4.121e-34	up	3.75613	6.38454e-33	up	2.32364	0.041542	up
TraesCS1A02G060000	1.79	0	5.1	0	0	0	0	1.035	-4.37068	0.00168903	down	0	1		0	1		0	1		0	1		0	1		0	1		-4.31487	0.00338568	down
TraesCS1A02G060100	1.4	0.79	6.97	6.72	1.57	1.105	7.795	6.03	0.130766	0.0777093		-0.492782	0.00569561		0.0963965	0.633514		-0.757344	0.00011019		0.360958	0.0987722		-0.144113	0.080368		-0.300175	6.82505e-05		-0.0252968	0.866684
TraesCS1A02G060400	0.03	0.05	0	0	0.12	0	0.01	0	0	1		-4.57023	0.000890631	down	1.98927	0.0252186	up	0.880314	0.510408		-3.46128	0.0491668	down	0	1		0	1		0	1
TraesCS1A02G060500	2.305	1.83	4.12	3.435	2.48	2.565	1.43	1.99	-1.53575	2.75981e-41	down	0.0712033	0.634934		0.0536431	0.740309		-0.258533	0.0625375		0.38338	0.00294303		-0.767923	1.55168e-11		0.544769	0.000150569		-0.22306	0.0324249
TraesCS1A02G060600	8.28	5.985	7.355	10.14	3.325	3.91	1.235	3.83	-2.60596	5.878e-203	down	0.242122	0.00402415		-1.32811	1.91223e-90	down	-0.389297	3.62115e-11		-0.696692	2.66378e-23		-1.40522	1.85103e-116	down	1.68996	1.99095e-59	up	0.489223	3.83659e-21
TraesCS1A02G060700	4.525	9.06	5.2	8.54	18.135	6.135	22.92	9.155	2.10944	5.10505e-206	up	-1.53148	1.40725e-102	down	1.9824	6.90995e-147	up	1.07219	1.45189e-30	up	-0.621272	9.29369e-13		0.1143	0.192063		-1.2499	1.89715e-92	down	0.74524	2.05843e-16
TraesCS1A02G061100	0.625	0.37	0.22	0	0	0	0	0	0	1		0	1		-3.33266	0.0568601		-0.593617	0.692444		0	1		0	1		0	1		0	1
TraesCS1A02G061200	0.335	0.185	0.47	0.04	1.985	0	0.635	0	0.37801	0.558395		-6.74016	1.75584e-13	down	2.57423	7.41761e-09	up	-0.704649	0.482727		-3.46128	0.0491668	down	0	1		-5.01316	5.06634e-05	down	-3.65364	0.0016249	down
TraesCS1A02G061300	0.355	0.355	1.28	0	0.495	0	0.52	0	-1.31714	0.198954		0	1		0.574231	0.759114		0.143348	1		0	1		0	1		0	1		-3.84629	0.0185721	down
TraesCS1A02G061400	24.745	2.245	38.44	1.98	80.46	14.795	78.34	15.02	1.0558	3.55505e-71	up	-2.37746	7.44328e-228	down	1.66225	1.67269e-143	up	-3.54191	6.04018e-102	down	2.8267	2.67485e-51	up	3.03597	6.28382e-56	up	-2.29574	1.33436e-203	down	-4.2759	1.12697e-177	down
TraesCS1A02G061700	5.305	3.42	6.445	4.215	5.57	1.84	2.83	1.265	-0.960598	2.09996e-25		-1.69112	8.60814e-57	down	0.0161539	0.937135		-0.630366	1.3511e-11		-1.0446	2.6142e-17	down	-1.67869	5.2e-42	down	-1.09571	9.30164e-16	down	-0.377616	2.32836e-05
TraesCS1A02G062100	58.935	82.275	56.96	60.43	35.27	41.205	23.57	29.035	-1.21363	5.59863e-259	down	0.0938634	0.0153522		-0.755384	1.34546e-121		0.542607	2.09879e-93		-1.20413	0	down	-0.942107	6.84685e-164		0.317768	1.77373e-13		0.0462491	0.184866
TraesCS1A02G062400	2.97	3.055	3.275	3.235	3.125	2.44	2.2	1.925	-0.605254	1.28706e-06		-0.336359	0.00977936		0.0513617	0.756458		0.126824	0.37784		-0.411821	0.0015166		-0.736559	2.72385e-08		-0.120889	0.476307		0.0104167	1
TraesCS1A02G062500	0	0.02	0.015	0.015	19.57	0.015	201.05	0	13.6229	0	up	-10.1258	5.39565e-186	down	11.1724	4.19217e-158	up	0	1		-0.0967052	1		0	1		-14.4507	0	down	0.153713	1
TraesCS1A02G062600	0.055	0	0	0	6.21	0	68.565	0	11.3941	4.42167e-171	up	-7.82712	2.34456e-25	down	6.83112	2.4646e-27	up	0	1		0	1		0	1		-11.2219	7.20475e-166	down	0	1
TraesCS1A02G062700	0	0	0	0	0.725	0	61	0	11.5926	1.47246e-189	up	-5.08119	4.53205e-05	down	5.08519	3.91654e-05	up	0	1		0	1		0	1		-11.4204	6.99844e-184	down	0	1
TraesCS1A02G062900	0	0	0	0	4.115	0	55.025	0.08	10.5285	1.04472e-108	up	-6.66897	6.2612e-13	down	6.67297	4.9621e-13	up	0	1		0	1		0	1		-9.35625	3.73383e-121	down	0	1
TraesCS1A02G063100	0	0	0.03	0.035	109.1	0.035	473.605	0	13.8825	0	up	-11.5465	0	down	12.5505	0	up	0	1		0	1		0	1		-14.59	0	down	0.274007	1
TraesCS1A02G063300	2.46	3.695	2.26	2.82	2.855	3.205	2.875	3.77	0.317421	0.00354326		0.185797	0.0804869		0.191245	0.0871099		0.666567	2.84524e-11		-0.289525	0.0026911		0.427391	1.07504e-05		0.462344	1.46862e-06		0.352374	0.00211323
TraesCS1A02G063500	1.935	3.375	3.015	2.78	3.015	3.59	4.215	5.53	0.462836	0.0266611		0.269675	0.259137		0.630873	0.014033		0.881833	0.000477491		0.0187153	1		0.991527	5.2407e-07		0.444674	0.0150452		-0.0840167	0.844819
TraesCS1A02G063600	2.965	2.91	2.995	3.23	2.21	2.395	2.34	2.39	-0.395392	6.83164e-05		0.154272	0.191473		-0.449309	1.08389e-05		0.0661896	0.598726		-0.361226	0.000421097		-0.437536	1.02685e-05		0.0994087	0.414226		0.141553	0.189093
TraesCS1A02G064000	86.35	31.775	60.095	55.4	24.615	25.48	22.45	18.415	-1.37164	0	down	0.0748357	0.0913714		-1.85153	0	down	-1.48857	0	down	-0.288131	3.01275e-13		-1.61984	0	down	-0.0920469	0.0546458		0.156146	1.11947e-08
TraesCS1A02G064100	40.185	19.66	47.34	38.65	7.62	10.505	7.33	8.8	-2.72862	0	down	0.497923	1.05219e-20		-2.43332	0	down	-0.948681	2.21535e-221		-0.986716	6.74842e-123		-2.11654	0	down	0.353927	5.54186e-10		-0.258157	1.2193e-26
TraesCS1A02G064200	0	0	0	0	8.125	0.01	7.485	0.025	10.5563	2.53585e-110	up	-9.57989	4.32871e-134	down	10.5839	4.68922e-116	up	0	1		0	1		0	1		-8.3841	1.00509e-138	down	0	1
TraesCS1A02G064300	0	0	0	0	1.71	0	0.875	0	6.86211	4.27314e-14	up	-7.74203	3.80173e-24	down	7.74603	2.7983e-24	up	0	1		0	1		0	1		-6.6899	1.91057e-13	down	0	1
TraesCS1A02G064500	0	0	0	0	2.165	0	1.385	0	8.15025	1.5168e-29	up	-8.70924	8.40342e-42	down	8.71324	5.70158e-42	up	0	1		0	1		0	1		-7.97804	2.46194e-28	down	0	1
TraesCS1A02G064800	0.74	0.525	0.76	0.68	1.93	1.145	1.405	1.045	0.858359	9.21653e-11		-0.70935	3.2322e-10		1.33926	3.07308e-27	up	-0.425894	0.0228647		1.05581	1.65058e-11	up	0.619351	5.21109e-05		-0.365821	0.00462829		-0.126813	0.567164
TraesCS1A02G064900	0.62	1.13	0.335	0.32	0.825	0.615	0.34	0.53	-0.0582361	0.958719		-0.466449	0.042948		0.453139	0.0455408		0.910033	1.42678e-05		-0.923343	9.33389e-06		0.767501	0.0106284		0.8453	0.00453798		0.0195631	1
TraesCS1A02G065200	0.4	0.4	1.585	1.37	0.785	0.735	0.375	1.385	-2.07202	0.0514291		0.0147298	1		0.989269	0.501587		0.143348	1		0.86065	0.579829		0.0184944	1		1.88166	0.100814		-0.208857	0.911396
TraesCS1A02G065300	2.58	3.955	2.2	2.29	1.73	2.61	1.565	3.65	-0.519289	9.01419e-05		0.636922	3.96579e-07		-0.602544	1.6703e-06		0.689753	2.16186e-11		-0.655376	1.39644e-10		0.678495	2.94767e-10		1.28068	5.80123e-28	up	0.0828999	0.633435
TraesCS1A02G065400	1.24	3.18	0.715	0.8	2.92	1.625	2.76	1.035	1.91892	2.11382e-56	up	-0.817509	2.5931e-16		1.20845	3.34501e-30	up	1.40797	5.62658e-41	up	-1.01703	5.08925e-25	down	0.381747	0.0195399		-1.33831	3.76065e-32	down	0.198864	0.346435
TraesCS1A02G065500	1.035	11.415	0	0	3.505	1.34	4.175	0.525	3.97565	0.0106933	up	-1.34646	0.271482		1.8334	0.147946		3.59486	8.9256e-05	up	-3.10792	0.000206136	down	0	1		-2.95544	0.0293952	down	0	1
TraesCS1A02G065600	0.165	0.165	0.61	0.71	0.175	0.195	0.585	0.88	-0.103007	0.647756		0.193724	0.645147		0.0544865	0.966634		0.0473551	0.99568		0.200856	0.637235		0.311063	0.0613551		0.664085	6.99283e-05		0.250015	0.215167
TraesCS1A02G065700	11.11	17.68	11.345	13.72	8.785	9.64	7.965	10.585	-0.431271	1.21998e-17		0.209361	7.70461e-05		-0.309328	1.2215e-09		0.56219	1.20009e-36		-0.662157	8.36516e-49		-0.192737	7.2101e-05		0.418412	1.05682e-15		0.179878	0.000239459
TraesCS1A02G065800	1.415	1.235	0.52	2.15	0.46	0.23	0.435	0.605	-0.283547	0.501438		-0.970154	0.036041		-1.64461	2.91549e-09	down	-0.141334	0.631606		-2.47343	6.88859e-13	down	-1.83484	4.92172e-15	down	0.528691	0.162293		2.07998	4.34647e-18	up
TraesCS1A02G065900	0.29	0.09	0.66	0.3	0.56	0.625	0.21	0.33	-1.66423	0.019807	down	0.234583	0.773148		0.882354	0.234571		-1.66401	0.171338		2.78094	0.00246584	up	0.211139	0.884558		0.752378	0.430895		-1.123	0.128196
TraesCS1A02G066000	0.93	0.67	0.775	0.74	1.2	1.055	0.875	0.845	0.152682	0.35226		-0.144099	0.31958		0.331722	0.0141747		-0.402689	0.0127105		0.590311	8.43343e-05		0.211925	0.205105		0.0156037	1		-0.0436398	0.907556
TraesCS1A02G066100	0.005	0.01	0	0.015	24.425	0	300.11	0.06	16.3589	0	up	-12.6708	0	down	11.6748	0	up	0.143348	1		0	1		0.603457	0.751557		-13.6018	0	down	0	1
TraesCS1A02G066200	3.96	3.16	3.73	4.6	4.85	3.055	4.51	2.005	0.240303	0.0010502		-0.640382	1.10876e-17		0.264311	0.000221042		-0.2552	0.0020233		-0.12087	0.192853		-1.19668	7.82514e-46	down	-1.10302	1.08134e-38	down	0.333968	7.36849e-06
TraesCS1A02G066300	3.235	1.085	2.875	0.965	1.26	1.035	0.54	1.305	-2.40908	2.94445e-59	down	-0.260092	0.132166		-1.38008	7.74219e-32	down	-1.47141	5.32383e-33	down	-0.168766	0.375515		0.445656	0.00764173		1.35618	2.77347e-13	up	-1.49856	7.31621e-31	down
TraesCS1A02G066400	12.8	2.83	18.5	4.635	6.94	24.89	3.68	30.83	-2.36482	5.35613e-288	down	1.86754	4.09327e-277	up	-0.920914	1.04235e-49		-2.0845	2.82041e-158	down	3.03113	0	up	2.76278	0	up	3.16083	0	up	-1.96678	6.48588e-224	down
TraesCS1A02G066700	0.015	3.765	0.105	0.08	0.16	0.28	0.22	0.61	1.0368	0.00279822	up	0.829682	0.00695286		3.2076	6.84916e-08	up	7.83702	1.20463e-188	up	-3.79974	1.15743e-179	down	2.98604	2.80987e-25	up	1.5308	6.10381e-12	up	-0.418449	0.473748
TraesCS1A02G066800	10.71	106.08	9.945	8.205	16.12	18.785	14.585	28.72	0.949732	1.34277e-73		0.422031	2.17417e-24		0.745392	1.12762e-49		3.93607	0	up	-2.76864	0	down	2.24624	0	up	1.34517	1.06611e-303	up	0.0486591	0.581569
TraesCS1A02G066900	7.315	28.335	9.275	7.39	9.465	14.28	12.22	19.765	0.293087	1.99864e-07		0.72243	2.52099e-39		0.375274	2.75499e-08		1.89023	6.12794e-288	up	-0.792524	7.23184e-75		1.42853	7.02794e-146	up	0.660909	1.69947e-42		-0.474536	5.32603e-13
TraesCS1A02G067200	1.64	1.74	2.425	2.135	1.985	1.795	2.47	1.975	-0.00541213	1		-0.114971	0.399574		0.246714	0.0489308		0.147404	0.313931		-0.0156612	0.998624		-0.104844	0.427307		-0.252291	0.0262466		-0.15286	0.227119
TraesCS1A02G067300	4.58	3.335	3.555	4.295	8.175	5.07	7.8	3.325	1.10269	1.09245e-165	up	-0.657342	2.02367e-70		0.799468	5.59613e-99		-0.382117	3.6535e-15		0.524243	5.66999e-29		-0.372834	4.29793e-14		-1.16967	1.98274e-171	down	0.305853	2.99087e-10
TraesCS1A02G067800	0.535	0.305	0.39	0.515	0.645	0.705	0.22	0.69	-0.829813	0.0872807		0.151672	0.719523		0.270027	0.486579		-0.688395	0.119862		1.11009	0.00383439	up	0.404209	0.273827		1.68022	4.58738e-05	up	0.446196	0.338517
TraesCS1A02G067900	3.6	6.73	2.49	5.83	4.325	10.63	2.37	7.85	-0.135857	0.349191		1.33544	4.54492e-67	up	0.200408	0.0628616		0.920773	1.52897e-23		0.615071	3.04394e-18		0.38655	1.08911e-06		1.79724	1.16048e-75	up	1.27483	1.94533e-36	up
TraesCS1A02G068000	23.075	24.075	21.245	28.94	36.635	23.155	31.92	26.075	0.75659	4.37785e-43		-0.580077	1.25595e-29		0.622342	1.30656e-33		-0.0563026	0.447769		0.0985676	0.12807		-0.281868	1.70759e-06		-0.53109	2.98252e-22		0.507368	1.11553e-17
TraesCS1A02G068100	0.13	0.04	0.36	0.055	0.255	1.14	0.125	1.65	-1.58137	2.10418e-05	down	2.19159	5.92872e-21	up	0.947549	0.024622		-1.55295	0.0236914	down	4.69208	2.32664e-37	up	4.93007	7.59575e-57	up	3.81916	2.66582e-51	up	-2.69228	5.8204e-09	down
TraesCS1A02G068200	1.28	0.705	1.125	0.765	1.085	0.885	0.41	0.415	-1.48169	2.24532e-06	down	-0.276317	0.365688		-0.250355	0.356542		-0.794959	0.0052977		0.268288	0.442273		-0.869479	0.0175634		0.0798442	0.938916		-0.532364	0.0818169
TraesCS1A02G068300	20.615	18	18.85	16.12	16.365	18.26	13.905	21.87	-0.476536	4.98768e-46		0.224539	2.4398e-11		-0.380829	3.42154e-32		-0.219861	1.94529e-11		0.0635718	0.0753909		0.456497	3.32784e-45		0.681172	1.31525e-93		-0.251861	4.76445e-14
TraesCS1A02G068400	1.3	1.015	0.47	0.665	1.02	1.59	0.62	1.81	0.408228	0.283751		0.681308	0.00358825		-0.374969	0.141556		-0.315508	0.258194		0.621848	0.00906064		1.44921	4.19883e-09	up	1.59796	1.45459e-10	up	0.556974	0.163204
TraesCS1A02G068500	0.105	0.085	0.05	0.055	0.495	0.87	0.21	1.525	2.0979	0.0557886		0.811196	0.0699934		2.2372	0.00202939	up	-0.271689	0.921249		3.32008	6.77757e-07	up	4.85138	2.4994e-14	up	2.9072	1.11762e-10	up	0.153713	1
TraesCS1A02G069100	3.97	5.575	3.235	3.855	4.805	4.385	2.995	4.375	-0.150615	0.324736		-0.107732	0.422565		0.255823	0.0363503		0.554481	1.77293e-06		-0.406389	0.00035253		0.179974	0.176225		0.60762	3.31844e-06		0.277031	0.0561106
TraesCS1A02G069200	0.97	1.605	1.17	1.06	1.565	1.785	1.1	1.22	-0.133493	0.625618		0.213485	0.304155		0.658277	0.00242873		0.787354	0.00034519		0.0844083	0.743045		0.175657	0.515064		0.193	0.452547		-0.116151	0.742128
TraesCS1A02G069300	5.59	3.43	6.515	3.215	37.01	13.29	45.165	10.99	2.76251	0	up	-1.45403	0	down	2.69833	0	up	-0.619868	3.52667e-14		1.86418	5.40378e-183	up	1.77678	4.57103e-146	up	-1.96925	0	down	-0.983522	1.64425e-36
TraesCS1A02G069400	20.515	13.51	20.905	19.155	19.46	17.475	18.225	16.755	-0.223618	3.86377e-05		-0.137442	0.0187671		-0.0959351	0.089949		-0.546653	1.70568e-20		0.313275	4.81657e-07		-0.198816	0.00072829		-0.0625637	0.338241		-0.0873657	0.16336
TraesCS1A02G069500	0.445	0.91	0.26	0.7	1.195	2.47	1.36	3.85	2.16607	7.74064e-17	up	1.17474	1.02942e-11	up	1.04939	4.35805e-05	up	1.20347	3.24023e-06	up	1.02066	3.77689e-09	up	2.19275	1.1954e-40	up	1.43564	1.08379e-23	up	1.40897	7.6188e-06	up
TraesCS1A02G069600	10.295	27.395	7.845	12.31	15.45	53.09	13.39	88.245	0.751275	1.44041e-53		1.80809	0	up	0.557488	8.18274e-36		1.3938	1.12863e-274	up	0.971771	8.76262e-303		2.85608	0	up	2.7777	0	up	0.67289	1.08516e-40
TraesCS1A02G069700	1.845	2.09	1.805	2.35	3.75	2.055	3.44	2.565	0.905656	1.12989e-12		-0.843144	7.24771e-12		0.993547	2.21228e-15		0.246565	0.133381		-0.0961625	0.596171		0.140057	0.351295		-0.343055	0.00528994		0.422544	0.00569928
TraesCS1A02G069900	17.1	4.94	5.825	20.325	6.78	11.46	3.16	26.505	-0.91475	2.14414e-13		0.787423	4.26925e-19		-1.35627	4.11105e-66	down	-1.7069	2.65385e-87	down	1.13805	1.18269e-32	up	0.414884	2.85861e-14		3.16832	6.9991e-300	up	1.83869	3.67045e-125	up
TraesCS1A02G070000	0.565	1.105	0.285	0.57	0.32	1.865	0.115	1.105	-1.30065	0.0108135	down	2.59166	7.95365e-27	up	-0.858728	0.0117534		1.03232	3.65155e-05	up	0.70061	0.000143259		0.962999	0.000103151		3.2873	3.60753e-20	up	1.02365	0.0046751	up
TraesCS1A02G070100	0	0	0.345	0.26	0	0	0.39	0.93	0.148364	0.584862		0	1		0	1		0	1		0	1		1.82809	2.28389e-21	up	1.318	5.14826e-14	up	-0.361725	0.21645
TraesCS1A02G070200	2.96	0.73	1.825	0.495	4.925	3.205	7.965	2.78	2.095	2.21701e-84	up	-0.603198	3.89527e-08		0.712177	1.2581e-10		-1.91822	5.19757e-27	down	2.0272	3.10446e-31	up	2.50667	3.21686e-36	up	-1.44482	6.74586e-48	down	-1.85649	4.72602e-17	down
TraesCS1A02G070300	9.195	11.62	8.41	10.73	6.815	9.905	4.26	7.86	-1.03455	1.95524e-32	down	0.572941	6.32055e-14		-0.467747	1.89314e-09		0.414275	2.16981e-09		-0.309081	6.07389e-06		-0.448623	8.38285e-10		0.962	5.26815e-26		0.376068	1.92303e-07
TraesCS1A02G070400	0.685	7.625	0.48	0.325	1.54	3.165	2.645	4.385	2.43119	5.19172e-40	up	1.07443	1.4284e-15	up	1.14014	8.96793e-09	up	3.5613	2.1641e-162	up	-1.34673	7.54979e-51	down	3.78739	2.57157e-94	up	0.780662	1.03354e-12		-0.575531	0.118185
TraesCS1A02G070500	1.29	0.255	1.14	2.08	0.65	1.925	0.745	1.935	-0.632151	0.00231387		1.59153	9.3773e-18	up	-1.00526	1.27295e-06	down	-2.23578	1.17327e-17	down	2.82205	1.74799e-33	up	-0.104383	0.544786		1.43594	1.72221e-15	up	0.908175	1.70257e-08
TraesCS1A02G070600	5.595	3.385	3.39	3.185	3.61	4.485	3.18	2.56	-0.09562	0.25717		0.341455	1.4154e-06		-0.663168	3.50207e-24		-0.699984	5.50974e-25		0.378271	2.05985e-07		-0.313493	0.000246733		-0.253039	0.00324444		-0.0351667	0.786059
TraesCS1A02G070700	1.52	0.875	0.645	0.825	5.035	1.925	4.905	1.13	2.89673	2.95907e-80	up	-1.36038	9.16601e-31	down	1.70611	1.22897e-42	up	-0.703382	0.00059072		1.04911	1.97796e-08	up	0.437988	0.057296		-2.07821	4.22731e-52	down	0.38053	0.189379
TraesCS1A02G070900	1.97	1.06	2.905	2.3	0.215	0.855	0.85	1.105	-1.80661	1.81848e-45	down	2.0533	3.51043e-16	up	-3.26693	3.39846e-59	down	-0.816944	3.91858e-09		-0.39669	0.026087		-1.03384	2.20829e-15	down	0.470571	0.00666458		-0.302204	0.00591412
TraesCS1A02G071100	2.475	3.49	1.905	3.09	2.055	2.03	1.165	1.675	-0.571844	4.03892e-10		0.139235	0.119417		-0.340898	2.10753e-05		0.104997	0.222898		-0.30666	0.000117843		-0.713568	4.48152e-18		0.332992	0.000909703		0.474715	1.91037e-09
TraesCS1A02G071200	0.9	0.71	0.53	0.49	1.01	0.845	0.535	0.405	-0.0359497	1		-0.231078	0.418284		0.166605	0.568965		-0.234396	0.473814		0.169923	0.617738		-0.30222	0.475026		-0.369479	0.344597		-0.103208	0.883348
TraesCS1A02G071300	1.645	2.085	1.99	2.4	1.33	1.7	1.28	1.985	-0.660633	2.98609e-11		0.380542	0.000374628		-0.333873	0.00190051		0.428031	9.28789e-06		-0.381362	6.46547e-05		-0.263757	0.0033232		0.706594	3.41921e-12		0.309718	0.000645622
TraesCS1A02G071400	0.305	0.47	0.37	0.56	2.655	1.55	2.665	2.88	2.23196	1.85739e-51	up	-0.684898	3.55603e-09		2.56503	6.65438e-60	up	0.456803	0.0777766		1.42333	5.22221e-17	up	2.19853	7.91416e-57	up	0.290746	0.00468041		0.324178	0.199787
TraesCS1A02G071500	0.435	13.275	0.425	0.43	1.54	1.575	1.86	6.335	1.49383	8.76522e-05	up	0.119358	0.792794		1.81239	2.19894e-05	up	5.1259	3.31933e-101	up	-3.19415	4.49319e-77	down	3.86935	9.51784e-43	up	2.08866	3.69758e-24	up	-0.286859	0.72758
TraesCS1A02G071600	0	0	0	1.36	0	1.655	0	0	0	1		0	1		0	1		0	1		0	1		0	1		0	1		0	1
TraesCS1A02G071657	0.405	0.64	0.39	0.615	0.66	0.805	0.685	1.23	0.78795	0.00166582		0.304877	0.188661		0.674568	0.0084288		0.71277	0.00765646		0.266676	0.264417		1.00496	2.41368e-07	up	0.909235	1.55061e-06		0.692228	0.0123047
TraesCS1A02G071700	1.765	3.24	2.3	2.065	1.745	3.03	1.84	4.03	-0.356321	0.00119652		0.821252	1.42534e-15		-0.0421219	0.81444		0.942996	1.85158e-20		-0.163866	0.0864573		0.977145	2.43293e-26		1.20576	2.6837e-37	up	-0.12771	0.329056
TraesCS1A02G071800	17.265	38.01	14.285	16.825	17.92	14.1	14.48	20.215	0.0486169	0.417593		-0.159084	0.00209163		0.0820198	0.119155		1.10155	1.25238e-154	up	-1.17861	3.49586e-172	down	0.387105	3.62344e-15		0.436225	4.8842e-19		0.0977365	0.105425
TraesCS1A02G072000	24.07	25.15	24.03	25.06	31.215	35.895	24.355	40.61	-0.00912859	0.896945		0.236762	7.53302e-15		0.34174	1.27243e-24		0.101341	0.00795477		0.477161	1.14457e-49		0.69838	1.53567e-112		0.801357	1.78752e-145		0.0938479	0.0154575
TraesCS1A02G072100	0.03	0.06	0.025	0.035	6.665	0.105	1.8	0.14	6.11982	1.03724e-71	up	-5.94745	1.042e-258	down	7.62464	2.31655e-238	up	0.984106	0.267793		0.693082	0.282176		1.98178	0.00185537	up	-3.61604	2.12152e-56	down	0.52201	0.721372
TraesCS1A02G072200	5.23	7.145	5.27	4.375	13.78	10.595	10.55	8.115	0.980344	3.53445e-44		-0.346545	1.35445e-09		1.36428	3.68184e-93	up	0.519414	1.56551e-10		0.498317	1.55447e-13		0.893371	1.81095e-28		-0.315001	1.77967e-06		-0.228028	0.0206952
TraesCS1A02G072300	0	0	0	0.025	10.19	0.08	1.365	0.015	8.39271	7.10064e-34	up	-7.57635	3.97611e-256	down	11.1986	2.82142e-160	up	0	1		3.47889	0.0365679	up	-1.57127	0.391615		-7.2205	2.32558e-35	down	0	1
TraesCS1A02G072500	0.72	0	0.925	0.235	0	0	0	0.475	0	1		0	1		0	1		0	1		0	1		1.01849	0.659053		0	1		-2.03215	0.241533
TraesCS1A02G072600	71.96	44.97	76.475	97.995	17.91	28.015	17.7	41.82	-2.13898	0	down	0.671991	1.12548e-48		-2.02898	0	down	-0.604842	6.1683e-97		-0.752146	9.78421e-94		-1.23398	0	down	1.29123	1.16108e-208	up	0.386237	7.32733e-63
TraesCS1A02G072700	40.285	21.06	62.19	41.345	8.52	11.74	6.245	16.92	-3.16428	1.92126e-213	down	0.584462	9.57781e-05		-2.269	4.44492e-99	down	-0.449098	6.27061e-08		-1.23544	5.32183e-30	down	-1.11552	1.16652e-38	down	1.64416	3.78843e-33	up	-0.40461	1.06546e-09
TraesCS1A02G072800	6.085	5.145	5.125	6.97	3.63	6.085	3.195	9.72	-0.713785	2.4773e-13		0.764963	7.07523e-17		-0.763448	6.35572e-17		-0.198646	0.0311329		0.200161	0.0262003		0.487053	4.12318e-12		1.67269	4.14243e-88	up	0.47185	1.21783e-08
TraesCS1A02G073000	1.23	1.925	1.665	1.8	1.395	3.03	1.1	4.425	-0.621362	0.00290338		1.12815	1.61174e-11	up	0.1626	0.513307		0.718042	0.000376144		0.572712	0.000333562		1.31873	2.65654e-20	up	2.08308	1.63943e-38	up	0.142987	0.568781
TraesCS1A02G073300	0.125	0.68	0.285	0.115	0.475	0.69	0.645	0.565	1.12952	1.22622e-05	up	0.57239	0.0158454		1.89723	4.52729e-08	up	2.47902	1.19451e-14	up	-0.00939378	1		2.29772	9.67421e-12	up	-0.0997623	0.738444		-1.26796	0.00271324	down
TraesCS1A02G073400	3.44	3.565	3.345	4.675	7.49	4.88	6.36	4.76	0.896329	7.28858e-25		-0.59141	3.10278e-14		1.09474	6.52603e-39	up	0.127557	0.289673		0.375774	0.000100552		0.0298425	0.839248		-0.352225	2.41586e-05		0.514262	1.58569e-07
TraesCS1A02G073500	1.24	1.31	1.55	1.11	1.215	2.68	0.875	2.96	-0.852903	3.66039e-05		1.10832	6.5852e-11	up	-0.157568	0.505729		0.111061	0.68651		0.839691	5.41108e-07		1.2513	9.62761e-14	up	1.72205	7.85652e-22	up	-0.382151	0.0795534
TraesCS1A02G074400	12.305	17.365	11.265	10.175	15.81	16.385	14.635	18.715	0.407395	7.18988e-18		0.0482443	0.314293		0.2981	1.75182e-11		0.529254	3.33494e-34		-0.18291	1.28858e-05		0.963743	1.48466e-107		0.590999	1.07987e-47		0.0346504	0.646882
TraesCS1A02G074800	14.39	14.27	12.5	10.47	8.855	11.805	8.4	11.815	-0.608198	1.94592e-23		0.39931	1.29442e-10		-0.650374	1.20365e-28		0.0558022	0.389426		-0.306867	6.12491e-08		0.17026	0.00659603		0.560873	1.00968e-18		-0.217585	0.000438245
TraesCS1A02G075000	97.915	49.98	109.385	72.985	22.935	75.86	17.96	39.71	-2.64198	0	down	1.81344	0	up	-2.15131	0	down	-0.96399	0		0.626118	2.05042e-169		-0.85334	1.86288e-272		1.17564	4.05749e-261	up	-0.613003	8.54866e-248
TraesCS1A02G075100	10.21	9.83	9.195	10.535	6.455	8.235	4.1	5.76	-1.19589	2.56431e-59	down	0.377756	7.28177e-08		-0.680703	1.71608e-25		0.0303575	0.729242		-0.333305	1.6318e-07		-0.872817	1.12243e-38		0.553464	1.24804e-10		0.230393	0.00023104
TraesCS1A02G075300	2.985	2.43	2.545	2.985	2.285	3.555	2.295	3.46	-0.166766	0.484066		0.668588	0.000564908		-0.400674	0.0537145		-0.193906	0.413917		0.46182	0.0181324		0.209417	0.30074		0.650275	0.000884332		0.274092	0.231086
TraesCS1A02G075400	2.985	2.43	2.545	2.985	2.285	3.555	2.295	3.46	-0.166766	0.484066		0.668588	0.000564908		-0.400674	0.0537145		-0.193906	0.413917		0.46182	0.0181324		0.209417	0.30074		0.650275	0.000884332		0.274092	0.231086
TraesCS1A02G075600	6.985	7.12	7.115	8.36	3.56	2.415	3.69	2.805	-1.0917	1.34137e-80	down	-0.457852	1.50372e-08		-1.14191	2.35223e-81	down	-0.223272	4.51453e-05		-1.37649	2.93845e-88	down	-1.57205	8.70807e-135	down	-0.424823	6.25436e-08		0.0555294	0.366389
TraesCS1A02G075700	19.24	11.05	22.345	20.04	7.42	9.535	6.6	10.585	-1.79121	4.29876e-251	down	0.38808	4.65333e-09		-1.40083	1.66172e-147	down	-0.705852	6.88269e-46		-0.306898	3.91329e-07		-0.911619	8.3082e-76		0.759415	7.1355e-31		-0.120176	0.00696923
TraesCS1A02G075800	2.31	5.26	2.485	2.345	3.34	5.415	2.87	6.79	0.180143	0.112273		0.720547	2.39132e-17		0.514752	1.33115e-06		1.24119	2.80382e-39	up	-0.00588842	1		1.55059	3.1997e-70	up	1.31692	2.60514e-56	up	-0.0535279	0.773847
TraesCS1A02G075900	1.945	1.095	1.31	1.78	0.995	1.21	0.61	1.335	-1.117	0.0769748		0.31429	0.665882		-0.954725	0.0655756		-0.756924	0.168348		0.116489	0.935031		-0.417605	0.450947		1.16177	0.0714958		0.462373	0.442551
TraesCS1A02G076000	11.97	16.195	12.23	14.11	10.2	9.4	10.395	9.52	-0.325586	2.62596e-09		-0.122749	0.0551974		-0.202661	0.00043705		0.157723	0.00613641		-0.483132	4.10558e-17		-0.571079	1.37647e-22		-0.221145	0.000455743		0.0243472	0.780926
TraesCS1A02G076100	12.325	12.92	9.42	9.75	14.485	16.245	14.55	22.095	0.621917	3.09871e-14		0.187759	0.0139797		0.222868	0.00559266		0.146275	0.103058		0.264352	0.000665691		1.20523	9.64302e-60	up	0.673965	9.98835e-24		0.090655	0.449398
TraesCS1A02G076300	1.375	2.1	0.62	1.9	0	0	0	0.345	0	1		0	1		-4.01073	0.00858266	down	0.728311	0.360356		-4.72431	0.00055239	down	-2.44094	0.0153121	down	0	1		1.61314	0.082814
TraesCS1A02G076400	4.01	4.38	4.345	3.585	3.515	6.435	3.31	7.105	-0.404746	6.6961e-05		0.947607	3.63785e-26		-0.215369	0.0453311		0.204455	0.0547194		0.527783	1.06471e-09		1.02953	1.09953e-31	up	1.17807	6.70004e-40	up	-0.256204	0.0190734
TraesCS1A02G076700	0.25	0.06	0.145	0.025	32.095	9.925	34.31	5.765	7.89488	0	up	-1.66342	0	down	6.93969	0	up	-2.13676	9.50081e-05	down	7.41302	3.7929e-276	up	7.99669	5.30901e-160	up	-2.48144	0	down	-2.58325	0.00131901	down
TraesCS1A02G076800	0	0	0.32	0.345	0.33	0	0.525	0.17	0.682864	0.70012		0	1		0	1		0	1		0	1		-0.981506	0.672952		-1.51066	0.404212		0.153713	1
TraesCS1A02G076900	3.985	9.58	3.73	3.135	19.68	37.845	17.015	64.24	2.16526	6.38916e-185	up	0.959904	1.79348e-121		2.27766	3.1656e-222	up	1.33108	1.2305e-52	up	1.90648	0	up	4.35099	0	up	1.97616	0	up	-0.209571	0.120843
TraesCS1A02G077200	22.265	36.905	21.645	23.145	19.19	23.095	16.14	22.545	-0.455148	3.00452e-27		0.294874	4.18891e-13		-0.239457	5.72336e-09		0.797637	1.57644e-117		-0.74222	6.86518e-104		-0.0294577	0.54188		0.553041	1.36978e-38		0.127351	0.00239398
TraesCS1A02G077500	9.54	25.95	8.58	9.815	6.99	12.77	6.02	16.13	-0.540074	1.5668e-13		0.895375	3.25881e-44		-0.475482	8.96784e-12		1.50023	5.55149e-198	up	-1.08033	3.73081e-119	down	0.725902	2.95102e-38		1.49079	2.23721e-123	up	0.224817	0.00127121
TraesCS1A02G077600	3.92	7.32	3.6	4.225	3.495	4.065	3.6	5.04	-0.0426084	0.676791		0.258111	0.00108146		-0.26225	0.0007796		0.803295	1.57306e-35		-0.807434	6.44333e-36		0.274808	0.000112513		0.598773	1.64342e-16		0.281357	0.000390997
TraesCS1A02G077700	87.67	67.815	58.71	37.25	6.96	21.115	4.1	11.39	-3.8979	0	down	1.68917	1.45992e-184	up	-3.72253	0	down	-0.29719	7.3047e-37		-1.73616	0	down	-1.69545	0	down	1.56684	1.9573e-90	up	-0.635612	8.62481e-107
TraesCS1A02G077800	1.065	1.08	0.61	1.57	0.03	0.05	0.04	0	-3.98914	5.54312e-15	down	0.751695	0.572932		-5.22122	3.18251e-27	down	0.10131	0.728691		-4.57084	1.60971e-26	down	-8.31993	1.0547e-33	down	0	1		1.4051	1.25247e-11	up
TraesCS1A02G078100	4.79	2.475	5.515	4.875	1.12	2.565	0.715	2.42	-2.97375	7.28286e-103	down	1.23378	1.08719e-15	up	-2.12586	4.72586e-60	down	-0.901543	1.98136e-16		0.0094689	1		-0.994017	6.92698e-20		1.82144	2.30218e-25	up	-0.158294	0.118554
TraesCS1A02G078300	2.835	3.445	3.61	3.41	1.205	1.98	2.16	2.925	-0.799472	7.25021e-05		0.861662	0.00158276		-1.40586	4.81569e-09	down	0.592318	0.00110597		-1.13651	3.49471e-09	down	-0.259656	0.183725		0.701769	0.000975289		0.161953	0.473626
TraesCS1A02G078700	8.65	4.96	9.06	9.665	4.885	6.37	4.83	6.9	-0.993777	7.60766e-43		0.339589	3.01871e-05		-0.688286	2.35962e-20		-0.566865	6.65433e-14		0.218167	0.00905028		-0.368219	7.4446e-08		0.651049	3.43376e-16		0.0254903	0.821219
TraesCS1A02G078800	115.445	49.17	91.89	38.26	127.32	120.96	131.205	112.11	0.576949	8.08911e-97		-0.0765284	0.00660052		0.201281	2.28605e-13		-1.4937	0	down	1.61845	0	up	1.58005	0	up	-0.369148	7.33614e-41		-1.37225	2.7925e-270	down
TraesCS1A02G078900	6.205	1.145	4.31	2.78	0.205	0.925	0.65	0.175	-2.76292	4.49725e-41	down	2.15703	2.80765e-07	up	-4.92042	2.31528e-84	down	-2.30811	5.85249e-44	down	-0.455279	0.120273		-3.97246	4.80189e-34	down	-1.81478	0.000171023	down	-0.605242	7.54683e-05
TraesCS1A02G079300	0.565	0.135	0.365	0.945	0.105	0.075	0.025	0.025	-3.83094	0.000362986	down	-0.487771	0.758909		-2.38336	0.000498152	down	-1.99481	0.00318105	down	-0.876315	0.491407		-5.16777	1.304e-09	down	0.074306	1		1.41113	0.00234253	up
TraesCS1A02G079400	14.99	3.3	15.98	2.395	1.375	8.32	3.63	4.275	-2.27991	2.58475e-146	down	2.24901	1.16458e-70	up	-3.21307	9.44537e-200	down	-1.89277	2.64914e-104	down	0.928697	5.51142e-19		0.785645	4.98712e-10		0.681581	2.90404e-08		-2.38397	1.37968e-150	down
TraesCS1A02G079700	24.345	18.935	24.995	23.78	23.18	26.95	22.69	21.67	-0.184529	2.78931e-06		0.291157	2.4804e-14		-0.0933998	0.0235162		-0.251467	2.42405e-09		0.449224	2.49492e-29		-0.0844971	0.0462954		0.0936102	0.0282755		-0.00642164	0.98954
TraesCS1A02G079800	2.315	1.45	1.485	2.02	1.02	1.59	1.24	1.61	-0.27815	0.114478		0.667097	0.000153863		-1.19836	1.57709e-14	down	-0.569463	0.000132216		0.0382017	0.913446		-0.321938	0.0368617		0.443354	0.00948088		0.487141	0.0019566
TraesCS1A02G079900	22.105	18.035	11.325	14.28	23.14	8.58	17.37	13.38	0.592861	0.00767938		-1.39998	1.83176e-10	down	0.121971	0.56872		-0.212255	0.349552		-1.06576	1.03347e-05	down	0.00709231	1		-0.322203	0.158165		0.263565	0.368955
TraesCS1A02G080000	6.11	1.81	5.495	5.27	0.3	1.48	0.175	0.895	-5.01433	1.04105e-58	down	2.33599	1.95831e-09	up	-4.37169	5.53271e-60	down	-1.63172	3.779e-21	down	-0.403974	0.131597		-2.58603	2.353e-33	down	2.40204	3.06457e-06	up	-0.0262537	0.971533
TraesCS1A02G080100	4.75	5.495	3.16	5.09	6.305	3.795	3.835	3.69	0.424077	0.00397747		-0.802349	4.05341e-12		0.312631	0.00421135		-0.241697	0.0647399		-0.248021	0.0751395		-0.67203	3.21245e-08		0.0581016	0.756827		1.15421	2.25878e-19	up
TraesCS1A02G080200	2.92	4.205	2.77	3.01	5.205	3.81	3.955	3.975	0.519288	8.15636e-09		-0.382732	3.23276e-06		0.699458	1.84222e-16		0.273821	0.00606704		0.0429051	0.730882		0.419605	1.04753e-05		-0.0577432	0.581011		0.0419396	0.809974
TraesCS1A02G080300	2.64	2.695	1.83	2.61	3.295	3.06	2.985	2.85	0.677067	3.83338e-07		-0.0827891	0.567608		0.288707	0.0204427		0.103074	0.521623		0.102844	0.482999		0.13408	0.351143		0.00341462	1		0.546401	0.00016671
TraesCS1A02G080500	0.33	0.295	0.285	0.13	1.52	2.325	0.98	2.12	1.73753	9.1432e-12	up	0.638031	5.24013e-06		2.17373	1.33473e-22	up	-0.112172	0.855985		2.92393	4.71553e-45	up	4.0239	2.51986e-55	up	1.20192	2.27491e-14	up	-1.08445	0.0201944	down
TraesCS1A02G080600	2.43	1.06	1.56	1.32	5.305	21.975	3.375	37.535	1.06908	5.82105e-10	up	1.64489	2.27763e-87	up	1.22246	6.10596e-19	up	-0.255232	0.225376		3.12258	6.22282e-178	up	4.70614	0	up	3.48126	0	up	-0.155802	0.61655
TraesCS1A02G080700	5.805	11.27	7.17	3.905	8.93	17.88	9.175	35.225	0.326219	1.41946e-06		1.02388	8.21759e-81	up	0.58471	3.53198e-16		1.01379	2.20784e-50	up	0.594793	8.13539e-31		3.19491	0	up	2.02953	0	up	-0.839167	6.64815e-24
TraesCS1A02G081000	2.62	2.06	2.035	2.31	2.28	3.11	2.31	3.905	0.168412	0.648569		0.464335	0.10567		-0.20043	0.549235		-0.252593	0.478638		0.516498	0.0774544		0.797225	0.00212964		0.824969	0.00127421		0.196157	0.646139
TraesCS1A02G081200	54.26	9.225	66.195	24.56	1.38	5.33	0.73	5.79	-6.55004	0	down	1.9605	1.22992e-67	up	-5.48065	0	down	-2.60429	0	down	-0.915863	1.5955e-38		-2.09727	0	down	3.09551	1.23805e-138	up	-1.35726	0	down
TraesCS1A02G081300	83.125	74.465	68.825	65.08	25.355	60.87	17.42	65.645	-2.06571	0	down	1.50598	0	up	-1.82671	0	down	-0.3792	1.33417e-99		0.0584682	0.0033357		0.150393	2.85534e-14		1.8464	0	up	-0.369697	6.40542e-91
TraesCS1A02G081400	15.715	24.555	15.33	13.41	17.285	29.2	14.53	32.56	-0.0805402	0.225158		0.84365	3.07226e-65		0.0420623	0.553008		0.727549	2.51091e-43		0.158163	0.000768456		1.29226	1.97964e-138	up	1.21425	3.47483e-128	up	-0.158551	0.0214292
TraesCS1A02G081500	0.16	0.42	0.185	0.225	0.205	0.76	0.09	0.12	-1.0417	0.183892		1.89684	9.09308e-06	up	0.354249	0.656373		1.46325	0.00858577	up	0.787839	0.0361173		-0.832161	0.244779		0.555318	0.573502		0.345775	0.69372
TraesCS1A02G081600	3.6	3.435	2.4	3.715	2.725	7.375	1.59	6.305	-0.348467	0.0448772		1.40517	5.84132e-41	up	-0.0364114	0.88131		0.28674	0.0423712		1.08202	2.97159e-26	up	1.2031	3.79601e-28	up	2.0588	5.25781e-61	up	0.507232	0.00102134
TraesCS1A02G081700	2.905	1.6	1.655	2.56	3.815	7.82	2.295	4.015	0.430902	0.00639542		1.06142	7.44144e-31	up	0.366124	0.00268556		-0.781927	2.30064e-07		2.20947	3.57259e-83	up	0.658776	9.5854e-08		0.87319	3.6588e-12		0.645315	3.85948e-05
TraesCS1A02G081900	1.22	0.415	0.475	0.265	0.615	1.36	0	1.015	-3.46037	0.037755	down	1.18017	0.0860248		-0.973999	0.173252		-1.37892	0.0842072		1.58509	0.0321132	up	1.95855	0.0303564	up	4.60413	0.000798549	up	-0.814791	0.56457
TraesCS1A02G082000	13.275	28.05	11.35	5.33	20.19	31.885	23.845	37.315	1.11522	2.69106e-147	up	0.772774	1.72085e-106		0.584862	4.7483e-39		0.586111	4.53159e-37		0.771525	6.58722e-101		3.05583	0	up	0.592941	1.56239e-71		-1.34767	1.1495e-89	down
TraesCS1A02G082100	3.125	3.29	2.975	4.525	1.995	2.095	0.955	2.64	-1.65878	3.42909e-11	down	0.0820243	0.821734		-0.642999	0.00275383		0.162763	0.48443		-0.723738	0.000617093		-0.754065	3.24112e-05		1.54963	4.20274e-09	up	0.644922	0.000359688
TraesCS1A02G082200	6.3	10.82	5.52	5.435	13.99	14.615	14.35	21.56	1.35193	1.17261e-37	up	0.0886007	0.375147		1.11308	1.37304e-26	up	0.852358	5.79079e-14		0.349318	0.000205566		1.98059	8.9925e-92	up	0.64471	7.7986e-17		0.0160518	1
TraesCS1A02G082300	4.795	10.175	3.83	5.465	0.02	2.675	0.02	2.825	-7.42605	2.40138e-40	down	6.80915	1.24254e-26	up	-7.74544	6.38387e-47	down	1.06327	2.23077e-18	up	-1.99957	2.58888e-45	down	-0.832699	3.36535e-07		7.02524	6.37118e-30	up	0.431888	0.0069113
TraesCS1A02G082500	1.665	5.88	1.735	1.87	2.54	8.385	2.665	7.645	0.599616	0.00289566		1.76148	2.49563e-39	up	0.569424	0.00665795		1.86655	1.53662e-29	up	0.464352	4.23695e-05		2.03155	3.98947e-42	up	1.57926	9.0969e-31	up	0.147321	0.639625
TraesCS1A02G082600	9.515	13.32	10.99	11.655	10.085	9.42	11.95	10.755	0.0955224	0.232231		-0.0756148	0.423733		0.067824	0.469175		0.562961	8.68039e-14		-0.570752	3.43899e-14		-0.132042	0.104879		-0.109166	0.180471		0.118398	0.174339
TraesCS1A02G082700	3.15	4.97	2.895	4.19	2.165	3.31	1.405	6.13	-1.2804	4.89775e-12	down	0.613615	0.000260918		-0.579132	0.000565828		0.657413	2.30926e-06		-0.62293	5.97723e-06		0.617026	3.05929e-07		2.33942	4.34166e-50	up	0.441997	0.00339667
TraesCS1A02G082800	1.27	0.95	0.485	0.715	0.975	1.55	0.34	1.4	-0.539528	0.457598		0.671842	0.0883764		-0.397754	0.359447		-0.300258	0.544804		0.574346	0.15284		0.98002	0.0209779		2.11383	1.8367e-05	up	0.594286	0.365399
TraesCS1A02G083000	18.99	30.65	17.56	17.435	6.755	19.97	3.795	21.215	-2.23998	0	down	1.58892	1.16516e-260	up	-1.51633	4.11932e-232	down	0.770638	5.19702e-126		-0.698043	3.25446e-106		0.299238	3.1011e-16		2.55975	0	up	0.0205356	0.732901
TraesCS1A02G083100	10.21	7.21	11.965	12.97	0.255	1.915	0.17	1.325	-6.15205	0	down	2.9132	7.96348e-51	up	-5.32217	0	down	-0.405273	1.1315e-12		-2.00369	9.59165e-124	down	-3.27889	0	down	3.02397	7.4918e-37	up	0.150799	0.00248688
TraesCS1A02G083300	1.465	6.06	1.645	0.845	1.39	0.92	2.405	1.86	0.515454	0.0015238		-0.567642	0.0112287		-0.110078	0.651205		2.09116	3.9059e-57	up	-2.76888	7.858e-79	down	1.16585	1.37175e-08	up	-0.285554	0.0867962		-0.935954	1.4807e-05
TraesCS1A02G083400	34.79	48.565	30.66	40.42	44.335	26.455	38.715	25.575	0.309424	2.92685e-12		-0.721071	7.68641e-59		0.334782	1.6346e-15		0.562794	2.17704e-42		-0.949082	7.74839e-104		-0.660173	1.02339e-45		-0.537865	3.73317e-30		0.431732	1.27481e-22
TraesCS1A02G083500	11.51	16.805	12.12	12.1	2.92	6.055	2.23	9.89	-2.37257	9.28191e-158	down	0.865229	5.99531e-18		-1.75662	1.5421e-95	down	0.477202	2.04129e-15		-1.36859	1.59006e-87	down	-0.172768	0.0137232		2.07051	2.5218e-102	up	-0.129289	0.0668212
TraesCS1A02G084100	6.57	9.94	6.055	6.845	10.52	8.435	8.5	7.145	0.849024	2.36624e-14		-0.609472	4.39807e-09		0.556773	5.69936e-08		0.261842	0.0273642		-0.314541	0.00666317		-0.277799	0.0274261		-0.645631	6.92578e-09		0.481192	0.000160039
TraesCS1A02G084200	6.835	6.835	6.815	5.935	9.945	6.23	10.955	6.345	0.642952	1.13662e-44		-0.638834	1.46223e-38		0.505173	8.12275e-26		0.0504421	0.448009		-0.184102	0.00121482		0.117565	0.052277		-0.740395	1.2757e-53		-0.215007	0.000196532
TraesCS1A02G084300	7.93	7.545	8.44	8.3	3.48	5.845	3.195	8.125	-1.41028	4.18752e-42	down	0.785248	7.01259e-12		-1.19626	5.69773e-30	down	0.0133126	0.986077		-0.424326	1.13447e-05		-0.0316615	0.81224		1.40502	2.42488e-39	up	0.0264008	0.885423
TraesCS1A02G084500	1.98	10.485	2.105	2.24	2.505	4.915	2.49	6.355	0.324944	0.00738732		1.01615	1.72699e-27	up	0.358108	0.00362131		2.971	0	up	-1.59674	1.0871e-153	down	1.7532	1.02356e-98	up	1.78015	8.20062e-103	up	0.351893	0.00632147
TraesCS1A02G084600	0.215	0	0.18	0	2.765	2.36	2.98	0.2	4.00479	0.000199212	up	-0.161521	0.87816		3.79662	0.000564452	up	0	1		4.49175	0.000955765	up	0	1		-3.83258	0.000381654	down	0	1
TraesCS1A02G084800	0	0.205	0	0	0	0.38	0	0	0	1		0	1		0	1		0	1		0.86065	0.724015		0	1		0	1		0	1
TraesCS1A02G084900	0.405	7.755	0.56	0.655	0.85	2.84	0.8	5.08	0.487848	0.217495		1.7531	3.56219e-13	up	1.04743	0.00971439	up	4.29422	7.40685e-81	up	-1.49369	1.15141e-26	down	2.97119	6.13533e-41	up	2.73327	1.70901e-38	up	0.249928	0.656275
TraesCS1A02G085000	1.185	0.9	1.16	1.125	2.845	1.53	2.655	1.29	1.1641	3.44288e-29	up	-0.871751	3.34211e-19		1.23664	2.71427e-33	up	-0.327274	0.0300299		0.692163	1.89473e-07		0.204486	0.147326		-0.978301	4.5763e-21		-0.0186826	1
TraesCS1A02G085200	1.215	0.885	1.875	1.485	0	4.19	0	2.02	-3.70945	0.0192592	down	4.82208	0.000250011	up	0	1		-0.271689	0.921249		2.08304	0.0150695	up	0.503921	0.654018		3.88166	0.0140687	up	-0.331714	0.838456
TraesCS1A02G085300	6.055	7.155	2.92	12.57	0.115	0.305	0.115	0.235	-4.66905	4.16149e-19	down	1.42796	0.170051		-5.72553	1.96157e-38	down	0.311033	0.0791516		-4.6086	7.25219e-43	down	-5.72383	3.32761e-76	down	1.07431	0.345963		2.12909	5.49054e-39	up
TraesCS1A02G085400	10.875	28.565	7.065	18.27	4.465	15.535	3.11	23.155	-1.18552	2.68097e-12	down	1.79071	8.75048e-44	up	-1.25637	9.66447e-19	down	1.47094	1.72298e-59	up	-0.936601	1.10658e-29		0.345498	5.68884e-05		2.90579	2.26917e-114	up	1.37477	5.55114e-36	up
TraesCS1A02G085500	0.875	0.34	1.54	0.76	0.325	0.86	0.63	1.085	-1.32483	0.000313216	down	1.41045	0.00645345	up	-1.41097	0.00579916	down	-1.21001	0.0215637	down	1.20949	0.0190317	up	0.571913	0.170289		0.905577	0.0302414		-0.991164	0.00855785
TraesCS1A02G085600	11.98	11.255	12.815	11.245	100.69	24.775	134.425	15.515	3.36143	0	up	-1.99332	0	down	3.03042	0	up	-0.0095009	0.950542		1.04661	3.35731e-161	up	0.479056	8.46218e-28		-3.03434	0	down	-0.151968	0.00191352
TraesCS1A02G085700	0.715	0.995	0.855	0.885	0.52	1.045	0.605	0.965	-0.516808	0.034987		1.02403	1.86628e-05	up	-0.479467	0.079192		0.560118	0.0177112		-0.0155507	1		0.145808	0.582233		0.740779	0.00184228		0.0781621	0.853083
TraesCS1A02G085800	0.48	0.995	0.365	0.305	1.09	1.56	1.23	1.725	1.71949	7.8224e-09	up	0.516382	0.0230542		1.20644	3.98189e-05	up	1.10901	0.000409161	up	0.613815	0.00869059		2.49577	9.52377e-18	up	0.55225	0.00980583		-0.224026	0.741395
TraesCS1A02G085900	2.175	2.01	2.29	1.965	2.485	2.41	2.42	2.99	0.0512787	0.796398		-0.0111358	1		0.163799	0.277056		-0.0170401	1		0.169704	0.281945		0.606383	8.32399e-06		0.365085	0.00541429		-0.190019	0.268593
TraesCS1A02G086100	1.33	0.26	0.99	0.21	2.55	2.235	6.705	2.25	2.73761	1.07317e-124	up	-0.164343	0.234865		0.905684	1.02969e-10		-2.28104	5.81227e-20	down	3.02238	5.76112e-44	up	3.41711	1.07191e-50	up	-1.50408	4.52868e-55	down	-2.18359	8.63126e-15	down
TraesCS1A02G086200	9.72	17.145	11.63	10.08	10.275	21.96	7.885	33.03	-0.185868	0.00401506		0.972434	1.63561e-79		0.174497	0.00813789		0.390554	8.37125e-10		0.756377	1.06065e-49		1.77386	5.40138e-266	up	1.64616	2.59065e-244	up	-0.313562	3.5241e-06
TraesCS1A02G086500	35.235	49.855	35.005	37.7	14.935	23.21	13.635	28.295	-1.40766	0	down	0.626539	4.97297e-53		-1.21693	9.27464e-242	down	0.527741	1.33823e-79		-1.11814	2.88042e-288	down	-0.381542	4.74595e-34		1.13885	3.29201e-177	up	0.112735	0.000304844
TraesCS1A02G086600	16.025	27.285	16.68	19.65	24.72	17.945	20.365	16.57	0.230055	2.74579e-07		-0.407481	3.17161e-22		0.591164	6.50075e-43		0.811837	1.95901e-81		-0.628154	1.98629e-52		-0.265811	1.03367e-08		-0.237822	2.62333e-07		0.258044	2.16448e-08
TraesCS1A02G086700	0	0	0	0	0	0	0	0	0	1		0	1		0	1		0	1		0	1		0	1		0	1		0	1
TraesCS1A02G086800	9.63	17.57	9.29	8.815	12.49	20.44	10.22	25.08	0.212391	0.000411529		0.777546	7.68625e-64		0.41328	5.24467e-13		0.738491	6.98176e-41		0.452335	9.5595e-24		1.6804	3.00499e-270	up	1.3994	5.50161e-211	up	-0.0686151	0.392759
TraesCS1A02G086900	5.765	5.805	5.31	6.49	4.61	6.36	4.12	6.04	-0.395019	1.55411e-07		0.511354	5.62317e-13		-0.367364	5.04406e-07		0.0874102	0.27594		0.0565804	0.482306		-0.0975042	0.179832		0.617333	6.47666e-17		0.319818	4.5941e-06
TraesCS1A02G087100	1.685	3.94	1.32	1.55	3.16	2.935	2.71	5.05	1.03168	7.82619e-12	up	-0.212314	0.108941		0.796408	3.65827e-09		1.12749	5.46721e-18	up	-0.543394	5.81965e-06		1.95236	1.94902e-54	up	1.06861	2.24592e-23	up	0.147932	0.545198
TraesCS1A02G087300	0.14	0.085	0.075	0.07	1.07	0.97	1.16	0.74	3.93744	1.86166e-59	up	-0.109982	0.496651		2.90181	3.12509e-42	up	-0.696187	0.131233		3.48801	1.36393e-43	up	3.3573	5.13472e-33	up	-0.586892	4.35406e-05		-0.0067515	1
TraesCS1A02G087500	4.45	5.31	3.93	4.995	3.82	3.51	3.055	3.055	-0.420114	2.22182e-09		0.102599	0.200037		-0.419059	7.61992e-10		0.337714	5.54062e-08		-0.654174	2.51751e-24		-0.5028	3.53353e-14		0.229144	0.00283109		0.31183	1.57424e-06
TraesCS1A02G087700	0.02	0	0.04	0.035	16.185	0	15.69	0	8.29819	0	up	-11.6022	1.16403e-197	down	9.41081	4.81414e-278	up	0	1		0	1		0	1		-11.4479	1.59637e-186	down	-0.312225	0.892617
TraesCS1A02G087900	11.805	17.44	11.555	12.85	12.59	12.465	10.26	15.475	-0.255945	1.02279e-05		0.0887953	0.135451		0.0892379	0.138526		0.32401	6.67914e-09		-0.145977	0.00896645		0.212579	0.000141931		0.488575	4.99082e-18		0.0200511	0.855861
TraesCS1A02G088000	8.855	10.255	9.705	9.525	7.3	8.075	7.215	7.925	-0.454962	4.10506e-25		0.173894	0.000317004		-0.308247	1.7046e-11		0.286755	1.96626e-11		-0.421108	1.92827e-22		-0.262765	4.37147e-09		0.199977	3.61517e-05		0.00777963	0.97664
TraesCS1A02G088100	19.14	21.33	21.44	18.13	15.095	16.45	13.975	19.185	-0.649713	4.62514e-55		0.147202	0.001502		-0.364846	1.69032e-17		0.224754	2.90245e-08		-0.442398	6.48999e-27		0.0898095	0.0409072		0.527309	3.01766e-33		-0.212214	2.06463e-07
TraesCS1A02G088200	3.34	2.84	3.34	3.715	3.98	4.675	3.82	3.61	0.158514	0.0527874		0.259068	0.000460929		0.221642	0.00593231		-0.166551	0.0764669		0.647262	1.8541e-16		-0.0408336	0.701496		-0.0154019	0.937818		0.183945	0.0363941
TraesCS1A02G088600	0.455	1.52	0.255	0.375	0.35	0.49	0.205	0.33	-0.335851	0.488365		0.527922	0.113984		-0.396371	0.25242		1.82183	9.47042e-17	up	-1.69028	2.76669e-15	down	-0.156296	0.74235		0.778289	0.0589873		0.598734	0.149137
TraesCS1A02G088900	6.915	9.97	5.97	6.72	6.97	9.37	6.35	8.54	0.129979	0.144854		0.45717	3.40909e-10		-0.00627691	1		0.596193	1.82879e-16		-0.1453	0.0404045		0.364083	1.80424e-06		0.506626	3.33125e-11		0.272522	0.00196523
TraesCS1A02G089100	6.51	7.86	5.2	6.015	12.44	9.69	9.185	8.57	0.799871	1.21893e-59		-0.357686	4.95235e-19		0.923916	2.6879e-99		0.35408	2.58211e-12		0.212149	4.66921e-06		0.517702	6.70805e-25		-0.0725143	0.135323		0.209654	0.00041592
TraesCS1A02G089300	1.115	0.65	0.63	0.53	2.56	1.685	1.545	2.465	1.24273	8.91965e-08	up	-0.578843	0.000525042		1.18233	4.69135e-11	up	-0.699435	0.0100198		1.30292	2.00618e-08	up	2.23676	1.3532e-24	up	0.75495	9.46862e-06		-0.239084	0.571751
TraesCS1A02G089400	0.54	0.64	0.2	0.275	1.595	0.83	1.05	0.8	2.3531	2.13635e-12	up	-0.921799	2.78751e-05		1.53378	1.52499e-10	up	0.318035	0.384013		0.293941	0.347437		1.56454	5.86096e-06	up	-0.318988	0.231328		0.469566	0.447989
TraesCS1A02G089500	7.84	8.15	6.8	4.905	5.955	11.945	3.315	14.54	-0.943625	3.29567e-19		1.05211	3.21244e-37	up	-0.452951	1.17835e-06		0.0554883	0.636673		0.543668	4.28398e-12		1.57159	3.00546e-77	up	1.9869	1.48787e-108	up	-0.528314	3.16827e-07
TraesCS1A02G089600	2.09	8.395	1.25	0.245	1.325	4.025	0.865	3.045	-0.309767	0.377532		1.78373	2.11963e-18	up	-0.818416	0.000936232		2.16513	1.41721e-49	up	-1.19981	5.35933e-22	down	3.40051	4.0676e-23	up	1.63401	9.05636e-11	up	-2.07627	2.35989e-06	down
TraesCS1A02G089700	5.925	5.69	4.1	1	4.73	10.695	2.95	8.395	-0.502781	0.000397712		1.19838	1.15178e-34	up	-0.352681	0.00261945		0.0346393	0.865216		0.811061	7.37512e-18		3.08099	4.23813e-89	up	1.57305	1.09506e-40	up	-2.01072	3.68428e-28	down
TraesCS1A02G089800	0.89	2.43	0.975	1.515	0.25	0.97	0.42	1.67	-1.2495	2.96853e-09	down	1.98577	2.4863e-16	up	-1.86734	3.80304e-14	down	1.50031	2.01335e-26	up	-1.38188	1.42452e-23	down	0.169348	0.265335		2.08598	2.50335e-29	up	0.667134	3.1041e-05
TraesCS1A02G089900	20.79	25.3	19.475	21.825	35.445	28.845	33.255	22.07	0.740671	1.20934e-146		-0.269236	1.22588e-24		0.740809	2.60503e-152		0.355088	6.87776e-30		0.116486	8.5609e-05		0.0245081	0.533236		-0.520503	3.13488e-74		0.19566	4.36302e-09
TraesCS1A02G090000	20.805	19.745	22.93	16.485	11.95	20.86	15	17.09	-0.665511	4.71399e-98		0.81855	1.27582e-124		-0.833671	3.02254e-130		0.113868	0.000308296		-0.12899	3.38056e-05		0.0500008	0.165619		0.40052	2.12139e-31		-0.314992	9.56473e-25
TraesCS1A02G090100	20.69	30.46	19.545	23.695	16.505	15.395	13.975	16.065	-0.566963	7.89643e-32		-0.0273116	0.688436		-0.32666	7.05915e-12		0.394827	5.39838e-20		-0.748798	3.08905e-61		-0.524137	1.59646e-28		0.201631	0.000218476		0.158805	0.000632097
TraesCS1A02G090300	4.295	6.18	4.25	4.16	4.42	5.225	3.65	4.48	-0.278911	0.000859242		0.295433	0.000123038		-0.0119266	0.976133		0.428413	1.6851e-08		-0.144906	0.0562107		0.104087	0.240063		0.384898	4.1408e-06		0.00189915	1
TraesCS1A02G090600	11.01	11.66	10.21	10.96	17.34	18.87	14.495	23.75	0.477377	9.44139e-12		0.152959	0.0126651		0.635649	9.89018e-22		0.145039	0.0772504		0.643569	3.14596e-23		1.14714	1.12874e-77	up	0.788074	5.86147e-43		0.118314	0.190094
TraesCS1A02G090800	0.055	0.57	0.05	0	0.4	655.045	0.11	530.525	1.0979	0.619174		10.7218	0	up	2.79662	0.037427	up	3.46528	0.00507321	up	10.0532	0	up	14.2149	0	up	12.2708	0	up	0	1
TraesCS1A02G091000	2.09	3.58	1.905	3.41	1.16	2.06	1.165	2.33	-0.717674	0.0598448		0.862727	0.0234263		-0.858728	0.0221656		0.880314	0.00212408		-0.876315	0.0019132		-0.55662	0.051635		1.04516	0.00392259	up	0.884106	0.00318939
TraesCS1A02G091100	33.915	35.61	30.43	34.11	33.96	38.095	28.365	32.455	-0.115081	6.09448e-05		0.281398	2.94159e-27		-0.0606798	0.0332612		-0.060422	0.0463323		0.28114	6.48509e-26		-0.062103	0.0398531		0.112723	0.000144112		0.0597442	0.0582421
TraesCS1A02G091200	6.05	6.725	5.965	5.61	7.155	6.515	6.54	7.075	0.103307	0.136347		-0.110383	0.104963		0.211605	0.00119546		0.221128	0.00118898		-0.119906	0.0811445		0.347084	1.61308e-07		0.187713	0.00392729		-0.0560644	0.542232
TraesCS1A02G091300	15.135	64.545	13.835	19.265	21.74	31.705	15.055	33.615	0.0869817	0.121592		0.540685	1.17172e-44		0.510553	2.85492e-28		1.94759	0	up	-0.896352	6.94559e-188		0.859182	1.35072e-102		1.24239	1.66129e-190	up	0.470188	4.1862e-21
TraesCS1A02G091400	0.9	1.405	0.885	0.74	1.455	1.66	1.235	1.455	0.440723	0.00109735		0.225776	0.0549325		0.662729	2.69932e-07		0.711582	7.5377e-08		0.176922	0.146397		0.984409	4.29059e-13		0.301694	0.0151069		-0.241992	0.175454
TraesCS1A02G091500	1.465	0.395	1.47	1.055	11.825	0.75	15.61	0.615	3.38835	0	up	-3.89766	0	down	2.97465	0	up	-1.81175	4.83898e-48	down	0.888742	2.17572e-09		-0.789653	1.30597e-10		-4.6339	0	down	-0.455899	5.268e-06
TraesCS1A02G091600	0.225	2.485	0.135	0.38	0.12	0.1	0.115	0.105	-0.28061	0.743557		-0.262009	0.791389		-0.943617	0.0976653		3.4925	1.0197e-43	up	-4.69812	5.93359e-52	down	-1.83938	0.000267486	down	-0.0180342	1		1.54074	0.00163171	up
TraesCS1A02G092200	0.575	2.1	0.41	0.935	0	0.285	0	0.105	-5.69859	1.46942e-07	down	5.15387	3.0131e-05	up	-6.18026	1.07949e-09	down	1.92558	5.18241e-14	up	-2.95196	1.94761e-22	down	-3.24424	1.87772e-11	down	3.66407	0.0264539	up	1.20972	0.000577195	up
TraesCS1A02G092700	11.435	11.31	35.815	38.005	22.47	18.005	49.825	65.035	0.446847	7.21488e-45		-0.295194	5.55862e-10		0.951543	2.70176e-74		0.0626773	0.417435		0.593671	4.7258e-26		0.792977	5.61748e-156		0.462548	1.6881e-61		0.116418	0.00169947
TraesCS1A02G092800	5.22	0.17	10.755	0.115	0.16	0.58	0.025	0.46	-8.68534	1.80927e-166	down	1.81393	2.82489e-05	up	-4.9706	3.69304e-94	down	-4.80873	2.87316e-88	down	1.65206	0.000137413	up	2.00965	6.11028e-05	up	4.23539	3.60651e-09	up	-6.45961	2.07816e-194	down
TraesCS1A02G092900	281.785	276.995	258.53	343.545	501.48	307.045	519.865	240.25	0.972239	0		-0.684184	0		0.809674	0		0.0624369	3.31523e-05		0.0630534	1.50246e-05		-0.516689	5.3722e-291		-1.04711	0	down	0.441815	1.2995e-231
TraesCS1A02G093300	0.02	0.185	0.065	0.09	0.11	0.895	0.135	0.195	0.905257	0.10426		3.07182	2.70222e-25	up	2.49177	0.00185774	up	3.31327	3.04798e-06	up	2.25032	1.55726e-17	up	1.17692	0.0134285	up	0.647773	0.143009		0.376106	0.661148
TraesCS1A02G093400	0.535	0.53	0.765	0.91	0.305	1.145	0.225	1.175	-1.77657	0.0519887		1.92162	0.0147857	up	-0.818086	0.436674		0.143348	0.965057		0.960186	0.179236		0.340422	0.646608		2.39623	0.00378312	up	0.279244	0.789093
TraesCS1A02G093700	0.24	0.43	0.31	0.275	1.51	0.45	1.565	0.56	2.29443	1.722e-11	up	-1.73682	7.29198e-08	down	2.62109	1.6318e-12	up	0.878713	0.126712		0.00556346	1		0.996608	0.0430219		-1.42672	3.0085e-06	down	-0.128889	0.938265
TraesCS1A02G093800	79.12	55.545	67.525	71.61	181.385	230.215	167.445	257.645	1.27976	0	up	0.36858	4.88753e-137		1.16688	0	up	-0.431413	9.11138e-61		1.96687	0	up	1.85871	0	up	0.696888	0		0.117943	8.79704e-06
TraesCS1A02G093900	26.365	17.165	29.3	27.015	33.09	26.17	36.605	24.25	0.317789	3.22189e-58		-0.284583	1.04449e-40		0.281409	4.6898e-40		-0.50841	2.48372e-92		0.505236	3.85965e-91		-0.139776	2.27417e-09		-0.545661	3.29629e-147		-0.0880959	0.00012649
TraesCS1A02G094000	13.585	9.55	13.02	12.495	15.605	12.545	12.255	11.085	-0.118624	0.0177144		-0.292253	3.58944e-10		0.175015	0.000151676		-0.429181	1.12129e-16		0.311943	4.45217e-09		-0.164524	0.00175174		-0.0759493	0.1707		-0.0300491	0.675298
TraesCS1A02G094100	0.435	0.365	0.425	0.355	2.31	0.025	1.675	0.04	1.93527	4.5794e-14	up	-6.42614	2.80245e-41	down	2.38574	9.5203e-24	up	-0.146158	0.815895		-3.89424	5.47118e-07	down	-3.10307	1.28967e-05	down	-5.29038	2.11496e-29	down	-0.252039	0.655265
TraesCS1A02G094200	7.975	4.305	7.855	6.645	1.775	2.065	1.2	1.41	-2.73558	3.00176e-248	down	0.235938	0.0372572		-2.1905	2.89277e-190	down	-0.785118	1.44155e-38		-1.16944	2.11367e-43	down	-2.24511	1.40344e-158	down	0.280124	0.0407216		-0.210352	0.000243968
TraesCS1A02G094700	14.905	9.29	34.645	40.065	237.125	100.06	118.355	58.395	1.70858	0	up	-1.20225	0	down	3.90954	0	up	-0.573526	1.06254e-32		3.28081	0	up	0.523549	3.36619e-107		-0.963917	0		0.221114	2.64592e-16
TraesCS1A02G095000	38.43	25.005	44.745	39.46	40.355	22.185	36.415	22.585	-0.326898	7.34333e-44		-0.823394	7.32712e-199		0.0334273	0.208132		-0.562205	9.73219e-95		-0.227762	7.00179e-13		-0.769768	1.07376e-171		-0.574709	7.52722e-92		-0.13184	4.02938e-08
TraesCS1A02G095100	67.195	104.495	68.845	68.175	78.03	68.645	73.29	94.715	0.0826446	0.00774687		-0.124933	6.90229e-05		0.18332	3.53347e-09		0.369752	9.61521e-34		-0.311365	8.17657e-25		0.49439	2.01503e-60		0.270291	8.55534e-21		-0.141454	1.91783e-05
TraesCS1A02G095200	5.84	5.635	4.57	5.81	3.955	4.18	2.715	3.415	-0.756494	1.5712e-16		0.170285	0.0760189		-0.631547	1.26605e-14		-0.185234	0.02765		-0.276028	0.00159259		-0.537638	9.65722e-10		0.373431	0.000305227		0.154575	0.0921234
TraesCS1A02G095500	6.865	10.39	6.635	7.37	8.39	8.955	7.17	11.255	0.0768436	0.412563		0.117433	0.146215		0.269962	0.000797067		0.670301	5.21041e-19		-0.282905	8.59853e-05		0.620053	8.42435e-18		0.71828	3.29696e-23		0.17507	0.0564478
TraesCS1A02G095600	17.39	2.34	14.88	3.64	1.755	4.395	0.715	3.98	-4.41462	0	down	1.35494	3.3298e-27	up	-3.35093	0	down	-2.80043	1.97868e-256	down	0.804439	9.81931e-12		0.145383	0.227025		2.55125	1.33866e-56	up	-2.00876	2.00292e-157	down
TraesCS1A02G095800	0.17	0.965	0.3	0.41	10.82	8.19	15.065	25.67	5.62827	0	up	-0.368964	1.17267e-10		5.91005	0	up	2.46745	5.2211e-19	up	3.07364	1.44131e-190	up	5.95305	0	up	0.840463	3.15215e-102		0.515684	0.128653
TraesCS1A02G096000	12.84	14.9	12.73	16.51	23.23	14.69	20.94	14.675	0.693527	9.02478e-29		-0.635367	1.47682e-26		0.833717	3.79678e-42		0.296167	3.86542e-05		-0.0978166	0.188676		-0.168926	0.014292		-0.449766	4.13557e-13		0.412687	1.70095e-09
TraesCS1A02G096100	10.825	20.03	9.555	13.91	21.87	12.98	20.745	15.985	1.10889	1.32711e-38	up	-0.735774	2.2355e-20		1.00604	5.12679e-34	up	0.9314	5.06345e-27		-0.661135	1.5457e-15		0.190468	0.0356308		-0.327181	3.25829e-05		0.591239	1.55833e-09
TraesCS1A02G096200	3.85	5.43	4.565	4.42	2.725	19.14	2.28	12.515	-1.1412	8.68959e-32	down	2.8872	0	up	-0.627556	5.42499e-10		0.58747	3.54027e-12		1.67217	2.78969e-197	up	1.48711	2.96733e-115	up	2.56939	8.46287e-240	up	-0.0589242	0.621166
TraesCS1A02G096300	0.235	1.965	0.195	0.155	0.565	16.21	0	5.365	-5.07202	3.11986e-05	down	4.88882	1.31114e-304	up	1.23319	0.00182841	up	3.10312	1.05347e-27	up	3.01889	3.55265e-211	up	5.16336	2.04322e-100	up	9.80413	2.70074e-74	up	-0.431249	0.570394
TraesCS1A02G096500	196.675	254.285	181.46	275.13	343.65	223.275	384.145	219.26	1.03363	5.42315e-298	up	-0.556079	1.0194e-88		0.800036	4.05088e-168		0.475257	5.58871e-51		-0.2313	4.71143e-14		-0.359019	1.89974e-32		-0.77958	8.21651e-175		0.613072	4.19233e-89
TraesCS1A02G096600	9.07	17.49	7.365	9.105	5.7	11.8	5.09	10.98	-0.553056	2.87673e-13		1.14195	6.66396e-67	up	-0.642824	7.79072e-19		0.714775	4.8205e-34		-0.215651	0.000103854		0.329979	3.95717e-07		1.03372	7.61003e-48	up	0.150689	0.0503701
TraesCS1A02G096800	0	0	0.02	0	1.08	0	1.925	0	6.69781	2.04819e-47	up	-7.76663	1.72066e-24	down	7.77063	1.26541e-24	up	0	1		0	1		0	1		-8.52561	1.27769e-38	down	0	1
TraesCS1A02G097000	22	27.115	24.23	14.25	15.21	39.06	9.965	59.58	-1.32846	2.32907e-56	down	1.37808	2.21475e-91	up	-0.55102	4.10956e-12		0.383999	5.18427e-08		0.443061	1.91699e-13		2.1005	6.02274e-250	up	2.68374	0	up	-0.745216	1.49356e-21
TraesCS1A02G097100	1.7	1.05	0.99	1.425	2.51	1.255	2.965	1.865	1.54834	1.39304e-25	up	-0.97337	7.94984e-11		0.53614	0.00013587		-0.620511	0.000575047		0.18328	0.40002		0.387803	0.018477		-0.608261	4.15674e-06		0.55228	0.00466144
TraesCS1A02G097200	23.345	23.225	24.225	21.25	20.21	30.6	26.095	30.35	0.313434	4.57796e-09		0.470138	1.99095e-21		0.0114671	0.92752		0.238867	1.24435e-05		0.242738	1.02869e-06		0.531796	8.25055e-28		0.465804	1.45225e-22		0.247441	1.49459e-05
TraesCS1A02G097300	5.905	5.895	9.005	3.735	1.905	2.16	3.025	4.42	-1.77105	1.21753e-46	down	0.303951	0.151866		-1.785	1.04932e-33	down	0.384034	0.000438711		-1.86509	9.12412e-44	down	0.453362	0.000804499		1.0815	8.19392e-14	up	-1.1429	9.26078e-24	down
TraesCS1A02G097400	52.195	49.91	51.535	57.05	49.69	42.795	46.635	39.74	-0.173427	2.20298e-15		-0.191369	6.98699e-17		-0.058428	0.0103667		-0.181644	3.81121e-15		-0.0681524	0.00659282		-0.535144	1.42002e-117		-0.270952	4.6727e-29		0.0907641	4.83271e-05
TraesCS1A02G097500	2.78	3.695	2.43	2.44	1.9	2.87	1.92	2.55	-0.372575	0.00609176		0.646546	9.11585e-07		-0.61859	2.62296e-06		0.456382	6.78637e-05		-0.428427	0.000154628		0.061066	0.727262		0.46083	0.000734721		0.0271889	0.955058
TraesCS1A02G097600	7.68	7.61	5.885	6.955	6.49	6.795	4.81	6.805	-0.321345	0.00154002		0.0896483	0.394935		-0.261068	0.00364565		0.0731059	0.489151		-0.244525	0.00697622		-0.0247702	0.883789		0.570122	5.92607e-09		0.273547	0.00538869
TraesCS1A02G097700	133.485	84.82	140.515	147.015	175.73	127.7	157.835	118.66	0.16356	8.92721e-22		-0.446821	1.25539e-153		0.384618	6.46271e-117		-0.535043	2.12313e-155		0.472839	4.99652e-119		-0.301946	4.35731e-62		-0.314505	6.75659e-69		0.151001	8.15504e-18
TraesCS1A02G097800	161.68	556.475	172.34	263.185	76.615	30.26	66.82	64.37	-1.38692	2.3004e-240	down	-1.34028	2.6448e-98	down	-1.06262	5.79612e-142	down	1.85392	0	up	-4.25682	0	down	-2.02373	0	down	0.00274229	1		0.639547	2.99736e-101
TraesCS1A02G098800	0.21	0.76	0	0.08	0.65	1.395	0.87	0.15	6.90526	1.87268e-14	up	1.13375	2.81007e-05	up	1.57251	0.000270533	up	1.93098	3.8247e-06	up	0.775286	0.00345769		0.956592	0.282939		-2.47302	1.22408e-08	down	3.47564	0.06628
TraesCS1A02G099000	9.52	13.665	10.495	8.39	21.945	46.28	14.61	63.345	0.444816	1.99476e-14		1.10599	9.18295e-205	up	1.17966	2.33939e-106	up	0.58127	9.0468e-21		1.70438	0	up	2.93657	0	up	2.19851	0	up	-0.293247	3.15165e-05
TraesCS1A02G099100	1.465	0.405	1.375	0.735	8.38	0.69	6.285	0.92	2.15907	9.13243e-157	up	-3.57891	0	down	2.48826	3.73951e-242	up	-1.75896	2.69909e-27	down	0.6683	0.00102753		0.301469	0.0752196		-2.70702	1.42184e-191	down	-0.849425	3.60066e-09
TraesCS1A02G099200	0.32	0.255	0.07	0.02	0.945	0.46	0	0.26	0	1		-0.990681	0.00817079		1.57573	8.92796e-05	up	-0.190797	0.84451		0.775848	0.154217		3.76481	0.000763981	up	4.82062	0.000253538	up	-1.84629	0.315687
TraesCS1A02G099300	28.02	18.345	27.21	33.805	50.315	26.23	44.755	27.555	0.700318	1.06312e-98		-0.908672	2.74545e-165		0.794938	3.6018e-132		-0.51792	1.58923e-34		0.404187	9.15269e-21		-0.27928	6.08146e-14		-0.659567	8.92133e-84		0.320031	2.90039e-18
TraesCS1A02G099400	7.27	5.155	8	8.635	5.51	4.675	5.055	4.2	-0.691671	7.4559e-26		-0.212809	0.00690935		-0.423549	3.5249e-10		-0.412422	3.64751e-09		-0.223935	0.00525534		-1.04844	3.62907e-52	down	-0.210149	0.0112507		0.14662	0.0232341
TraesCS1A02G099500	16.645	8.91	14.205	16.59	26.505	15.695	19.91	12.145	0.454187	6.61806e-31		-0.724931	5.79969e-90		0.643442	2.19176e-73		-0.806318	4.83679e-66		0.724829	3.41866e-52		-0.444986	3.39475e-24		-0.641751	2.07782e-53		0.257422	1.49199e-09
TraesCS1A02G099700	1.42	0.9	1.16	1.535	0.7	1.855	0.79	2.08	-0.574923	0.0331707		1.39883	6.64393e-09	up	-1.01349	9.61667e-05	down	-0.594896	0.0231829		0.980234	2.52186e-05		0.443334	0.0296545		1.45389	1.89457e-10	up	0.435634	0.0830055
TraesCS1A02G099900	1.86	1.965	1.14	1.78	1.59	1.49	0.89	1.225	-0.384417	0.0747514		-0.0718774	0.768081		-0.237685	0.165798		0.178858	0.315636		-0.48842	0.00314944		-0.525483	0.00313916		0.535059	0.0116534		0.676125	0.000199678
TraesCS1A02G100000	0.315	0.755	0.23	0.19	0.36	0.335	0.19	0.565	-0.311715	0.790773		-0.0926537	0.978559		0.20135	0.843267		1.37358	0.0144121	up	-1.26488	0.0197727	down	1.62762	0.0164368	up	1.66407	0.0129648	up	-0.275269	0.868142
TraesCS1A02G100100	18.15	9.625	5.14	1.665	0.16	1.115	0.105	0.965	-5.63437	7.9192e-86	down	2.79862	7.61588e-13	up	-6.82964	1.53204e-282	down	-0.812407	1.7895e-31		-3.21862	5.13087e-119	down	-0.782982	0.000807603		3.25768	5.93696e-13	up	-1.59371	1.23398e-27	down
TraesCS1A02G100200	6.11	6.71	4.11	3.615	4.815	6.225	3.7	4.875	-0.07171	0.52334		0.337816	6.29343e-05		-0.353019	2.27971e-05		0.405428	6.90774e-08		-0.420631	1.91314e-08		0.450435	1.34124e-06		0.426532	3.24436e-06		-0.095613	0.444398
TraesCS1A02G100400	5.205	5.98	4.525	4.805	2.485	4.12	2.25	5.585	-1.05806	4.26693e-45	down	0.747136	1.14251e-21		-1.12541	2.29289e-54	down	0.168453	0.00843448		-0.546723	1.65167e-17		0.283984	5.71477e-06		1.3892	5.63983e-81	up	0.0471569	0.602987
TraesCS1A02G100600	18.615	9.505	24.31	25.1	6.69	6.415	7.37	8.485	-1.77974	0	down	-0.014529	0.929065		-1.56726	1.84324e-210	down	-0.964948	9.68132e-94		-0.616839	4.47249e-23		-1.57521	8.76354e-274	down	0.266588	2.04597e-05		0.0620656	0.115798
TraesCS1A02G100800	0.45	0.42	0	0	0	0	0.395	0	0	1		0	1		0	1		0.143348	1		0	1		0	1		0	1		0	1
TraesCS1A02G101000	2.08	3.055	1.78	1.655	2.57	2.535	2.39	2.74	0.450764	6.48984e-05		0.0352372	0.829041		0.492181	1.24118e-05		0.711227	1.42619e-10		-0.183809	0.0879041		0.794064	7.13962e-14		0.420011	2.58002e-05		0.0767104	0.667722
TraesCS1A02G101100	9.275	4.885	13.3	10.755	6.355	12.845	4.925	15.65	-1.49674	0	down	1.06156	1.2248e-249	up	-0.600362	3.8891e-69		-0.855256	1.26911e-120		1.31645	0	up	0.560398	8.31633e-101		1.78028	0	up	-0.276858	3.79783e-24
TraesCS1A02G101200	32.865	12.35	55.98	41.6	22.32	43.12	17.875	57.855	-1.67831	0	down	0.981335	1.94096e-105		-0.592132	1.58242e-34		-1.28799	2.9134e-118	down	1.67719	2.07057e-228	up	0.489217	3.91398e-42		1.776	0	up	-0.391531	1.26938e-27
TraesCS1A02G101300	8.41	2.565	17.63	12.05	5.39	10.76	4.45	12.86	-2.02038	0	down	1.03044	1.62299e-145	up	-0.684236	7.57694e-58		-1.5968	4.63885e-214	down	1.943	0	up	0.103583	0.00165066		1.61666	0	up	-0.507305	2.04624e-70
TraesCS1A02G101500	0.37	0.665	0.375	0.61	0.405	0.515	0.18	0.575	-1.12449	0.00141282	down	0.357122	0.224378		0.124198	0.755951		0.930355	0.000433065		-0.449034	0.0726744		-0.0897585	0.801116		1.75613	3.67637e-08	up	0.721398	0.00914065
TraesCS1A02G101900	11.88	13.82	8.65	11.435	24.71	11.05	26.325	10.205	1.58661	1.25959e-56	up	-1.14017	1.42288e-31	down	1.05731	3.12434e-28	up	0.316427	0.00834308		-0.399278	0.000723235		-0.161646	0.236865		-1.3139	1.50748e-40	down	0.434361	0.00122936
TraesCS1A02G102000	0	0	0	0	0	0	0	0.705	0	1		0	1		0	1		0	1		0	1		0	1		0	1		0	1
TraesCS1A02G102300	15.915	29.395	17.09	17.845	16.27	26.71	14.045	35.59	-0.306327	2.2602e-07		0.822292	1.97861e-59		-0.0751153	0.242239		0.907068	3.79258e-74		-0.159891	0.000449528		1.12268	2.32462e-122	up	1.38665	3.19269e-173	up	-0.0423553	0.601303
TraesCS1A02G102400	0.355	0.645	0.33	0.185	1.51	0.54	1.7	0.4	2.35282	3.12391e-32	up	-1.45271	4.01343e-15	down	2.0637	4.38408e-24	up	0.940994	0.00041043		-0.330006	0.19461		1.13166	0.00139027	up	-2.0383	1.16082e-25	down	-0.81714	0.0393123
TraesCS1A02G102500	10.69	8.39	10.33	13.37	21.845	11.215	21.53	9.985	1.03081	6.02715e-84	up	-0.938371	7.02083e-71		1.00814	5.61644e-80	up	-0.256322	0.000351529		0.326089	2.51694e-06		-0.417684	2.76854e-11		-1.04006	3.10046e-80	down	0.408438	4.342e-11
TraesCS1A02G102600	21.635	11.49	20.225	23.715	25.725	27.22	24.955	19.88	0.264873	5.13892e-14		0.0983103	0.00430044		0.219388	3.35053e-10		-0.827212	5.05667e-85		1.14491	1.38372e-180	up	-0.249833	9.77262e-12		-0.24876	6.67913e-12		0.265945	2.12111e-13
TraesCS1A02G102700	3.925	2.09	1.515	1.615	4.125	5.165	1.575	3.32	0.0186236	1		0.350872	0.00999792		0.0594755	0.761667		-0.827717	1.16423e-06		1.23806	1.50364e-15	up	1.04306	2.43811e-08	up	1.14086	1.12251e-09	up	0.116419	0.744859
TraesCS1A02G102800	1.405	0.98	0.465	0.715	3.055	4.24	1.065	2.615	1.17302	3.42307e-05	up	0.491162	0.000126132		1.11092	1.52672e-11	up	-0.435305	0.0725728		2.03738	1.28634e-34	up	1.88451	1.72963e-20	up	1.37456	9.60576e-14	up	0.663073	0.0588002
TraesCS1A02G102900	0	0.175	0.015	0.035	0.72	0.4	1.325	0.475	6.28535	6.73396e-19	up	-0.847767	0.0373586		6.3112	1.54392e-10	up	4.31327	0.00421699	up	1.15016	0.0510709		3.71893	2.20619e-06	up	-1.41271	9.56568e-06	down	1.15371	0.65831
TraesCS1A02G103100	0.82	0.78	0.48	0.985	1.06	0.455	0.615	0.54	0.334833	0.273413		-1.19613	1.74734e-06	down	0.362088	0.112281		0.0206251	1		-0.854662	0.00206648		-0.855273	0.000615896		-0.119936	0.74977		1.07017	3.27714e-05	up
TraesCS1A02G103500	0	0	0.725	0.685	1.34	0	0.33	0.195	-1.14758	0.00525532	down	-7.17806	2.01841e-17	down	7.18205	1.54998e-17	up	0	1		0	1		-1.85468	0.000127037	down	-0.735903	0.23901		-0.0288073	1
TraesCS1A02G103600	0.375	0	0.04	0	76.685	0	98.235	0	11.5049	0	up	-13.744	0	down	7.70357	0	up	-5.90105	1.7722e-08	down	0	1		0	1		-13.9177	0	down	0	1
TraesCS1A02G103900	1.81	10.495	1.095	1.885	4.105	5.135	4.43	5.3	1.9839	3.54488e-104	up	0.35514	6.10376e-08		1.14266	4.19813e-43	up	2.57313	0	up	-1.07532	5.33269e-98	down	1.4933	2.84034e-81	up	0.327357	4.09962e-07		0.817957	2.84692e-12
TraesCS1A02G104000	1.22	2.53	1.18	1.465	4.49	1.245	3.135	1.48	1.37327	1.73828e-22	up	-1.81236	1.83967e-45	down	1.86125	2.66455e-47	up	1.12602	1.73647e-13	up	-1.07713	1.03795e-12	down	0.0346602	0.938679		-1.00991	1.64005e-13	down	0.328693	0.0982604
TraesCS1A02G104300	0.395	4.85	0.195	0.33	0.705	0	0.07	0	-1.48706	0.0167673	down	-7.05136	3.52211e-16	down	0.767738	0.0110689		3.65663	4.41397e-93	up	-9.94025	3.67453e-78	down	-5.98151	1.14921e-08	down	-3.73305	0.0184502	down	0.761396	0.109057
TraesCS1A02G104500	3.975	3.15	3.375	3.18	6.005	5.16	4.43	2.94	0.195047	0.0177994		-0.0764767	0.33021		0.458974	3.0751e-10		-0.330362	0.000197656		0.712859	4.78205e-19		-0.0757976	0.483291		-0.401174	2.52271e-06		-0.13033	0.198628
TraesCS1A02G104600	0.55	0.75	0.48	0.675	0.105	0.25	0.075	0.09	-2.71152	2.37437e-08	down	1.26627	0.0234982	up	-2.40196	3.53483e-08	down	0.487584	0.102624		-1.62327	1.08924e-06	down	-2.80616	4.72633e-11	down	0.438939	0.63729		0.533583	0.0978701
TraesCS1A02G104700	3.67	2.76	2.455	3.02	5.3	4.215	5.195	3.075	1.05386	6.45909e-43	up	-0.278422	9.61672e-05		0.507551	2.28064e-12		-0.426022	1.84106e-06		0.655151	6.13464e-15		0.0943291	0.335499		-0.651164	1.73791e-18		0.308364	0.00131476
TraesCS1A02G105300	2.4	3.655	3.995	2.83	2.195	5.14	2.14	7.56	-0.93665	1.92223e-21		1.24873	3.8583e-41	up	-0.158595	0.200324		0.671441	3.86359e-11		0.418695	7.34884e-07		1.44649	1.10586e-74	up	1.91989	3.02789e-113	up	-0.463245	1.44133e-06
TraesCS1A02G105400	401.285	333.715	358.33	509.255	644.33	396.67	628.485	299.69	0.822362	0		-0.667071	0		0.691667	0		-0.0746886	0.00078117		0.099285	4.20146e-06		-0.725711	2.7099e-262		-0.961713	0		0.58636	1.31398e-190
TraesCS1A02G105500	78.125	23.545	18.58	65.485	89.93	90.415	64.325	71.35	0.560319	2.4068e-30		-0.102214	0.0216971		0.370691	2.899e-17		0.0361022	0.561607		0.232375	5.41384e-07		0.237079	1.33873e-06		0.0123361	0.881554		0.335576	2.76574e-10
TraesCS1A02G105600	25.625	16.845	19.03	20.97	42.305	36.73	38.925	24.105	1.00457	1.44024e-202	up	-0.177849	4.59978e-10		0.69649	2.35632e-115		-0.533242	1.68917e-42		1.05188	6.60918e-194	up	0.207975	5.01625e-08		-0.621495	4.00513e-84		0.175096	2.17028e-05
TraesCS1A02G105700	2.22	1.535	5.78	5.245	1.27	2.995	2.905	5.845	-0.921586	1.02606e-34		1.22727	1.64429e-29	up	-0.706437	4.28835e-09		-0.357144	0.00340569		0.877975	9.72597e-17		0.205642	0.00257323		1.08003	6.42757e-47	up	-0.0471977	0.620437
TraesCS1A02G105800	125.92	52.27	121.13	90.935	54.075	21.72	51.1	18.015	-1.2438	0	down	-1.2931	2.28229e-283	down	-1.21339	0	down	-1.37934	0	down	-1.12715	2.38417e-193	down	-2.18207	0	down	-1.35058	1.75375e-267	down	-0.412307	2.39682e-85
TraesCS1A02G105900	11.26	18.44	11.65	8.4	17.195	10.415	16.34	9.02	0.455956	1.67098e-21		-0.687136	1.89657e-44		0.584439	8.65143e-34		0.695964	1.63118e-46		-0.798661	6.97854e-59		0.132438	0.0520632		-0.870203	2.814e-61		-0.546685	7.09493e-21
TraesCS1A02G106000	17.395	14.56	16.92	19.385	19.725	12.34	19.91	13.61	0.207024	1.02689e-05		-0.65451	2.28776e-38		0.160052	0.000837723		-0.178068	0.000802536		-0.31639	1.59882e-08		-0.50313	1.01037e-23		-0.481017	4.3044e-22		0.229136	2.51802e-06
TraesCS1A02G106100	14.475	13.44	13.08	12.05	12.75	19.695	11.15	17.77	-0.345461	7.4448e-20		0.68217	1.6306e-97		-0.258657	2.98484e-13		-0.0169558	0.743332		0.44047	1.12956e-42		0.553566	1.21686e-59		0.858941	3.0297e-130		-0.0400869	0.393098
TraesCS1A02G106300	1.185	0.78	1.185	1.29	1.285	1.36	1.34	1.495	0.138601	0.197606		0.124914	0.25745		0.130671	0.245734		-0.468069	9.56238e-05		0.723655	9.03397e-11		0.210483	0.0388336		0.220224	0.0273525		0.148342	0.217033
TraesCS1A02G106500	3.63	2.375	4.01	4.12	3.405	5.045	3.015	6.25	-0.439786	5.68347e-05		0.58354	6.80389e-09		-0.10353	0.405962		-0.497066	5.16909e-05		0.977076	3.85189e-19		0.612086	2.10161e-11		1.12046	1.76854e-30	up	0.0685913	0.639646
TraesCS1A02G106600	69.71	88.955	67.4	82.845	26.63	41.215	19.885	33.975	-1.58698	0	down	0.613204	1.34619e-53		-1.24809	2.13864e-272	down	0.484494	1.02894e-71		-1.11938	1.39255e-303	down	-1.15018	1.28786e-272	down	0.775285	8.30087e-66		0.338486	8.72798e-34
TraesCS1A02G106700	17.885	20.97	8.38	26.685	5.765	15.825	3.2	11	-1.40739	5.7919e-28	down	1.47616	9.79327e-54	up	-1.64712	7.47375e-71	down	0.288672	4.81749e-05		-0.459636	1.17063e-10		-1.28129	9.84061e-71	down	1.83199	1.52622e-50	up	1.70589	1.57611e-113	up
TraesCS1A02G107100	0	0.01	0	0	4.155	0.055	1.055	0.1	8.19909	2.25471e-30	up	-6.2448	3.48816e-129	down	10.0968	1.62272e-89	up	0	1		2.70865	0.0445488	up	4.72889	0.000397483	up	-3.31649	1.30148e-25	down	0	1
TraesCS1A02G107200	0.005	0.005	0.02	0.01	138.59	0.05	164.945	0.02	13.0843	0	up	-11.4208	0	down	14.7467	0	up	0.143348	1		3.18258	0.00921042	up	1.01849	0.494419		-12.912	0	down	-0.846287	0.643414
TraesCS1A02G107300	8.19	7.16	7.905	8.165	5.24	7.03	4.575	7.01	-0.818496	1.84096e-53		0.453265	7.05572e-17		-0.670592	2.19326e-38		-0.115836	0.0275986		-0.101491	0.0603393		-0.2145	1.74876e-05		0.684982	3.95204e-34		0.0809852	0.138588
TraesCS1A02G107500	19.59	16.675	15.79	16.62	1.75	29.575	0.915	3.935	-4.15663	6.16777e-221	down	4.1207	0	up	-3.51587	1.23918e-237	down	-0.185672	0.00503807		0.790497	1.7494e-45		-2.06086	3.17819e-111	down	2.18945	2.52971e-30	up	0.0936827	0.230549
TraesCS1A02G107600	7.345	13.47	6.46	6.2	6.265	9.71	5.395	9.785	-0.291667	0.000476147		0.661059	3.7198e-20		-0.253112	0.00143419		0.940117	6.24045e-49		-0.53217	7.46763e-19		0.664053	5.45374e-20		0.92461	3.62656e-35		-0.0311104	0.83356
TraesCS1A02G107800	13.29	12.375	16.915	20.835	16.375	17.91	16.175	16.145	-0.0979555	0.0190864		0.146602	0.000246425		0.282592	1.46548e-11		-0.0151909	0.852184		0.444386	1.81273e-26		-0.334763	4.18406e-18		0.0977568	0.0234601		0.334565	1.1322e-18
TraesCS1A02G107900	10.185	10.145	8.1	10.99	17.395	10.88	15.995	8.825	0.956489	1.74223e-33		-0.648334	1.35626e-18		0.755069	4.44011e-24		0.0581888	0.619407		0.0485465	0.668882		-0.307329	0.000692158		-0.790057	3.43305e-23		0.473761	2.04857e-07
TraesCS1A02G108000	2.74	3.935	3.115	3.085	8.905	4.06	6.645	4.05	1.0668	2.6316e-21	up	-1.116	2.92953e-29	down	1.68502	6.20326e-54	up	0.566592	6.56364e-05		0.00242792	1		0.404852	0.00290664		-0.641678	3.76496e-09		0.0202669	1
TraesCS1A02G108100	4.25	3.625	4.32	3.245	10.15	5.89	9.755	4.845	1.12775	4.3268e-99	up	-0.655267	1.10087e-39		1.16996	3.67685e-104	up	-0.112865	0.153575		0.627555	1.05902e-22		0.567999	5.76951e-16		-0.916442	1.05254e-66		-0.356688	1.30478e-06
TraesCS1A02G108300	6.455	7.445	5.65	5.705	8.885	8.085	6.585	7.235	0.190825	0.00170678		-0.10715	0.0496567		0.429238	1.33414e-15		0.286918	7.11429e-07		0.0351696	0.607585		0.354944	2.19018e-09		0.211209	0.000275841		0.0470901	0.587718
TraesCS1A02G108500	5.26	5.265	3.795	5.495	17.48	34.54	13.865	25.275	1.6134	1.13629e-52	up	1.17111	1.02726e-93	up	1.64198	4.77566e-70	up	0.154077	0.292571		2.65902	1.06637e-271	up	2.33993	6.77876e-199	up	1.35041	6.92273e-96	up	0.623883	3.1714e-06
TraesCS1A02G108600	0.89	1.125	0.505	0.755	0.7	1.085	0.48	0.705	-0.113602	0.906454		0.642791	0.0897496		-0.349286	0.409574		0.432855	0.258137		-0.13935	0.757483		-0.0810413	0.937967		0.633733	0.177415		0.601172	0.227401
TraesCS1A02G108800	1.105	0.885	0.76	0.945	2.035	1.995	1.545	1.765	0.977779	2.57496e-11		-0.00646993	1		0.852421	1.76125e-11		-0.246061	0.166021		1.09201	9.08653e-16	up	0.909296	4.84566e-11		0.258792	0.0433737		0.327274	0.0866657
TraesCS1A02G108900	4.69	4.915	3.88	5.335	5.27	4.67	4.645	3.765	0.231391	0.00077205		-0.142636	0.0334856		0.139802	0.034311		0.14678	0.0356003		-0.149615	0.0282686		-0.499055	8.97509e-14		-0.236277	0.000874756		0.494169	6.74503e-14
TraesCS1A02G109100	0.01	0.015	0.23	0.01	0.095	0.425	0.305	3.76	0.320294	0.452835		2.19915	4.5497e-07	up	3.4487	0.00342458	up	1.12885	0.633667		4.51901	8.49342e-12	up	8.79664	9.56772e-86	up	3.72317	7.3083e-91	up	-4.75318	2.5332e-07	down
TraesCS1A02G109200	13.165	17.62	11.49	12.055	14.905	15.135	12.11	13.685	0.0198368	0.833967		0.0287431	0.672734		0.19834	0.000244701		0.653139	3.58537e-39		-0.426056	1.00457e-18		0.27563	1.03348e-06		0.400996	1.07619e-12		0.145202	0.0253898
TraesCS1A02G109300	10.02	5.425	8.205	9.15	16.56	12.68	13.605	8.5	0.702907	1.68301e-31		-0.35841	1.22319e-11		0.699048	1.05319e-36		-0.788875	1.22657e-26		1.12951	4.59104e-60	up	-0.103179	0.165626		-0.612306	1.49286e-23		0.19378	0.00842352
TraesCS1A02G109400	1.285	0.93	1.08	1.2	1.77	1.395	1.29	1.28	0.223922	0.0547959		-0.310972	0.00201154		0.432047	1.66757e-05		-0.389716	0.00148803		0.510791	1.24105e-05		0.0964353	0.46317		0.0533133	0.710085		0.1808	0.178005
TraesCS1A02G109500	3.64	2.955	3.425	3.87	4.905	4.75	4.595	4.265	0.355608	2.9015e-06		-0.182351	0.0176071		0.441572	7.44013e-09		-0.227876	0.0150084		0.487097	8.42658e-09		-0.0205194	0.894952		-0.168912	0.0316283		0.207215	0.0165187
TraesCS1A02G109600	0.405	1.44	0.23	0.085	0.275	0.745	0.14	0.295	-0.808989	0.242835		1.47907	0.000378005	up	-0.595694	0.252063		1.8767	3.84231e-09	up	-0.993325	0.000342088		1.7608	0.0133216	up	1.17276	0.0680599		-1.39703	0.0842827
TraesCS1A02G109700	0.71	0.29	0.755	0.325	0.765	1.11	0.725	0.48	0.0575111	0.930643		0.087038	0.856968		-0.0137049	1		-0.332925	0.369264		0.406259	0.232882		0.451849	0.138185		0.152183	0.649668		-0.242155	0.530417
TraesCS1A02G110100	5.98	2.87	1.285	10.27	4.13	9.24	6.615	1.465	2.39656	0.108202		1.22262	0.268449		-0.425769	0.797605		-0.856652	0.603562		1.65351	0.161232		-2.78886	0.0394153	down	-2.22435	0.138573		2.96107	0.0401646	up
TraesCS1A02G110200	28.685	26.42	28.71	26.665	47.715	32.29	48.305	25.075	0.720117	3.39049e-78		-0.53438	1.42611e-44		0.713958	3.27673e-74		-0.0353916	0.55581		0.21497	2.60335e-06		-0.0826533	0.109825		-0.877552	4.57207e-103		-0.074782	0.163444
TraesCS1A02G110300	33.65	63.24	33.13	25.845	40.36	48.255	41.845	36.82	0.293436	7.95879e-21		0.258266	7.71151e-19		0.243209	1.88199e-14		0.984789	3.44957e-266		-0.483314	4.50841e-77		0.529881	3.01424e-53		-0.05792	0.0801643		-0.294365	1.67526e-16
TraesCS1A02G110400	0.52	0.94	0.185	0.44	0.35	0.425	0.475	0.13	1.34318	0.0299699	up	0.293808	0.677334		-0.594664	0.289221		0.93094	0.0292874		-1.2318	0.00453727	down	-1.75818	0.0125105	down	-1.8108	0.00808295	down	1.29056	0.0603546
TraesCS1A02G110600	0	0	0	0	4.165	4.305	1.31	1.54	3.68286	0.025779	up	0.0579297	0.99919		5.268	1.03917e-05	up	0	1		5.18258	1.36516e-05	up	3.82585	0.0164558	up	0.296698	0.806938		0	1
TraesCS1A02G110700	1.53	2.02	1.095	1.34	1.54	1.57	1.3	1.205	0.218196	0.255069		0.0457567	0.864179		-0.0107312	1		0.452676	0.00309276		-0.417651	0.00551613		-0.127356	0.545062		-0.0149613	1		0.330591	0.0963824
TraesCS1A02G110800	1.75	0.725	2.005	1.13	2.515	3.785	2.365	3.895	0.201524	0.12235		0.618685	3.27834e-09		0.490667	0.000124678		-1.20061	5.26981e-12	down	2.30996	2.1617e-60	up	1.80308	3.61286e-47	up	0.805547	1.71353e-14		-0.796014	1.42669e-07
TraesCS1A02G110900	22.185	10.555	17.525	23.92	27.215	46.6	26.185	67.08	-0.201848	4.92584e-05		1.32348	0	up	0.163955	0.000418788		-0.244866	1.74834e-06		1.7323	0	up	2.10067	0	up	1.95464	0	up	-0.347879	1.92934e-11
TraesCS1A02G111000	2.945	2.855	7.105	7.21	7.16	6.47	7.23	9.355	-0.00434304	1		-0.0974791	0.266529		1.40124	2.10153e-48	up	0.204252	0.136555		1.0995	9.94945e-30	up	0.567924	7.39122e-15		0.441025	5.06863e-10		-0.131243	0.145374
TraesCS1A02G111100	6.86	12.235	7.82	10.15	5.71	6.88	6.705	9.43	-0.315085	0.000243792		0.304236	0.00133285		-0.302758	0.00126044		0.916122	7.2479e-34		-0.914643	7.32104e-34		-0.120212	0.131807		0.605451	2.06222e-13		0.410578	1.27172e-07
TraesCS1A02G111300	5.3	4.39	3.85	3.95	11.12	8.32	10.44	4.68	1.40947	6.34262e-156	up	-0.394726	4.31864e-19		1.04118	5.08917e-101	up	-0.2015	0.00235534		0.847952	3.49273e-52		0.248331	0.000302028		-1.09729	1.32405e-99	down	0.0638465	0.488132
TraesCS1A02G111500	12.285	14.44	7.825	6.68	3.055	13.18	1.165	15.1	-2.7739	2.88333e-56	down	2.15155	2.57027e-68	up	-2.03988	1.81861e-59	down	0.28496	0.00183258		-0.173285	0.0572473		1.18784	3.92953e-33	up	3.75796	8.30716e-135	up	-0.203774	0.130308
TraesCS1A02G111600	2.445	2.07	2.095	2.2	2.795	2.285	2.205	2.37	0.0728874	0.763527		-0.296584	0.0843746		0.187126	0.281248		-0.136159	0.528161		0.0267016	0.979837		0.0774936	0.749066		0.117167	0.569298		0.112561	0.656566
TraesCS1A02G111800	21.175	14.705	15.555	8.195	14.9	24.265	6.25	10.615	-0.85803	1.23216e-15		0.723158	1.57572e-20		-0.472709	7.8178e-09		-0.288476	0.000639341		0.538926	4.55257e-12		0.394321	0.000302614		0.773652	6.19071e-12		-0.478698	7.07476e-06
TraesCS1A02G111900	6.11	6.3	6.26	6.74	4.465	8.495	3.99	9.57	-0.850774	2.43924e-18		0.920233	2.85644e-25		-0.532369	2.68863e-08		0.0427486	0.744722		0.345116	4.44532e-05		0.482824	1.25497e-09		1.39919	9.37262e-54	up	0.0655913	0.581063
TraesCS1A02G112000	6.13	7.1	6.125	7.035	11.845	5.83	12.57	6.355	1.00993	2.25283e-40	up	-1.00103	1.47679e-36	down	0.934986	6.34194e-33		0.289448	0.00237902		-0.355493	0.000157196		-0.140403	0.152336		-0.917051	1.30067e-32		0.233279	0.0178107
TraesCS1A02G112100	18.59	9.1	14.285	18.46	14.33	9.075	13.95	6.57	-0.0622867	0.238136		-0.634853	1.89324e-32		-0.394107	1.5946e-18		-0.943949	1.30459e-78		-0.0850105	0.207555		-1.4775	5.68838e-162	down	-1.0082	3.68637e-66	down	0.407011	1.50023e-19
TraesCS1A02G112200	3.315	3.1	3.545	4.22	11.07	4.55	8.725	5.53	1.26135	1.21806e-66	up	-1.25027	6.42635e-81	down	1.66776	2.67384e-124	up	-0.094746	0.439233		0.512238	4.39585e-08		0.349714	2.87433e-05		-0.633502	1.38713e-20		0.278137	0.00396086
TraesCS1A02G112400	20.83	36.74	18.675	20.915	21.23	29.87	19.63	41.34	0.0434679	0.610144		0.509835	1.83046e-17		0.017793	0.881998		0.887872	6.93959e-54		-0.360245	1.26051e-11		0.988819	2.08943e-71		1.13841	2.5114e-91	up	0.193056	0.00841531
TraesCS1A02G112500	206.61	279.96	150.295	201.005	299.255	262.2	237.805	191.695	0.624346	3.44032e-246		-0.174775	2.633e-28		0.517196	1.47192e-212		0.534524	1.74408e-216		-0.192103	1.69528e-32		-0.0826857	2.17857e-05		-0.264789	2.79181e-48		0.442243	9.73478e-114
TraesCS1A02G112600	7.055	11.73	5.92	5.075	12.45	10.2	9.635	9.69	0.672134	3.57677e-17		-0.386079	1.59631e-08		0.769796	6.21372e-27		0.473519	2.06923e-09		-0.0898019	0.275257		0.855734	1.23838e-24		0.0695406	0.403179		-0.11406	0.327153
TraesCS1A02G112700	0.68	0.61	0.625	0.575	0.955	2.12	1.215	1.85	0.922891	3.96659e-06		1.18619	4.53834e-14	up	0.457504	0.0366867		-0.0755833	0.861413		1.71927	1.44352e-22	up	1.68689	8.89173e-20	up	0.675056	1.64197e-05		-0.0889404	0.848502
TraesCS1A02G112800	8.87	14.335	8.7	9.73	11.62	8.52	12.05	10.81	0.200884	0.00445459		-0.198816	0.00585562		0.200357	0.00492815		0.665244	1.71533e-24		-0.663703	1.75131e-24		0.125851	0.0764532		0.16536	0.0164298		0.240393	0.00112887
TraesCS1A02G113100	16.915	2.355	15.21	46.265	23.43	5.57	13.99	2.98	-0.14335	0.155433		-2.05937	5.03226e-85	down	0.475807	5.21828e-09		-2.72767	8.24884e-81	down	1.1441	2.76056e-09	up	-3.91057	0	down	-2.12923	1.63257e-51	down	1.63799	9.512e-127	up
TraesCS1A02G113300	0.835	0.53	0.555	0.255	4.575	4.77	1.695	3.52	1.57031	7.55295e-16	up	0.0804971	0.457672		2.42728	1.39321e-69	up	-0.569659	0.0282318		3.07744	5.38e-89	up	3.80761	2.00673e-81	up	1.14037	8.76368e-20	up	-1.09693	0.00113247	down
TraesCS1A02G113600	10.53	3.715	11.95	7.175	23.085	40.68	45.295	80.705	1.91197	0	up	0.827846	1.52449e-93		1.11011	2.62968e-86	up	-1.45156	8.09132e-58	down	3.38952	0	up	3.48492	0	up	0.880214	1.63558e-206		-0.692735	3.65296e-21
TraesCS1A02G113700	7.145	5.57	7.49	8.045	6.755	5.795	5.36	5.385	-0.515109	1.29767e-14		-0.196173	0.0061044		-0.102888	0.141516		-0.267893	0.000161773		-0.0311683	0.766874		-0.575487	1.04322e-17		0.0714109	0.403408		0.131789	0.0557576
TraesCS1A02G113800	2.875	1.245	2.515	4.52	0.07	0.3	0.045	0.14	-5.85274	6.59425e-170	down	2.15285	8.27247e-11	up	-5.40278	1.1637e-188	down	-1.0819	5.92594e-33	down	-2.16803	1.19685e-42	down	-5.06844	7.61844e-288	down	1.68784	0.000266118	up	0.903533	1.15611e-41
TraesCS1A02G113900	0.8	0.535	0.745	1.755	0.54	0.09	0.415	0.01	-0.909292	0.000411015		-2.55083	3.11872e-10	down	-0.576028	0.0182432		-0.504385	0.0510581		-2.62248	1.64998e-10	down	-7.69664	5.2609e-46	down	-5.51096	3.01321e-12	down	1.27639	6.41457e-13	up
TraesCS1A02G114000	6.97	4.94	8.875	6.525	1.865	3.38	1.56	2.835	-2.55167	1.75588e-146	down	1.02865	1.84255e-16	up	-2.19114	3.82392e-105	down	-0.442831	1.77152e-08		-0.719663	3.27981e-14		-1.21106	2.47149e-42	down	1.11449	3.86213e-17	up	-0.226127	0.00205026
TraesCS1A02G114100	0.51	0.53	0.395	0.47	3.7	2.12	2.73	0.98	2.77514	3.07713e-53	up	-0.787201	3.22773e-12		2.83006	1.13819e-71	up	0.143348	0.70109		1.89951	3.03267e-25	up	1.07304	4.72451e-06	up	-1.40806	1.64051e-21	down	0.294037	0.428367
TraesCS1A02G114300	10.395	12.985	11.455	12.3	9.2	9.9	7.37	11.62	-0.688214	2.11567e-32		0.173178	0.00442626		-0.260546	7.36695e-06		0.32463	1.6989e-09		-0.411998	2.65193e-14		-0.0586433	0.333823		0.714423	3.9918e-33		0.0848513	0.168293
TraesCS1A02G114400	1.4	1.265	0.88	1.535	2.58	1.6	1.985	1.65	1.15562	3.7835e-06	up	-0.669768	0.0013527		0.87626	3.63823e-05		-0.0691964	0.897693		0.275688	0.321753		0.107031	0.743428		-0.205802	0.405903		0.842784	0.00323062
TraesCS1A02G114600	3.005	2.97	0.23	0.225	1.46	2.12	0.18	0.23	-0.264414	0.439465		0.597359	1.73045e-08		-1.07912	1.43709e-29	down	0.0333445	0.797474		-0.515102	8.74975e-09		-0.00723298	1		0.253744	0.475455		-0.00343725	1
TraesCS1A02G114700	5.15	2.065	4.635	3.855	1	0.995	0.535	0.635	-3.14143	1.82673e-201	down	0.00814599	1		-2.37639	1.11162e-162	down	-1.22872	5.39753e-62	down	-1.13953	3.01442e-24	down	-2.61229	5.06066e-133	down	0.308845	0.102945		-0.220289	0.00144214
TraesCS1A02G114800	0	0.455	0	0.945	1.055	1.88	0	0.235	0	1		0.692802	0.490639		3.3112	0.0583003		0	1		1.86065	0.0966204		-1.98151	0.224789		0	1		0	1
TraesCS1A02G114900	0	0.005	0	0	5.935	0	5.345	0.025	10.8608	1.53567e-129	up	-10.9213	1.15401e-138	down	10.9253	6.2002e-139	up	0	1		0	1		0	1		-7.68861	6.20989e-183	down	0	1
TraesCS1A02G115000	8.425	7.63	9.085	7.665	5.905	12.555	4.355	18.295	-1.09501	1.0083e-44	down	1.11327	9.50154e-61	up	-0.539489	9.36158e-13		-0.0668387	0.449555		0.640619	2.85605e-23		1.27811	5.24002e-108	up	2.15433	1.36565e-229	up	-0.218781	0.0032515
TraesCS1A02G115100	10.665	21.34	8.53	7.89	14.495	22.965	10.77	9.815	0.283443	2.78331e-05		0.685893	5.44626e-55		0.51275	3.57511e-21		1.15587	7.29325e-121	up	0.0427722	0.363125		0.320699	4.56315e-06		0.0397734	0.624468		0.00251699	1
TraesCS1A02G115200	1.43	0.845	1.105	1.355	8.49	5.23	7.745	10.195	2.84887	8.50086e-163	up	-0.77097	8.16432e-28		2.64709	2.08381e-165	up	-0.655926	0.000413888		2.53205	5.54933e-88	up	2.92612	5.54419e-206	up	0.418912	1.77292e-11		0.341666	0.0725705
TraesCS1A02G115300	0.11	0.04	0.175	0.085	0.26	0.515	0.155	0.895	-0.266907	0.528828		1.0108	3.84614e-05	up	1.15838	0.00123217	up	-1.39191	0.0199787	down	3.56109	1.07817e-20	up	3.44807	7.91746e-36	up	2.64836	9.47918e-29	up	-1.06662	0.0187028	down
TraesCS1A02G115400	24.725	34.095	3.825	6	46.83	38.415	6.51	9.595	0.745577	1.28735e-09		-0.265257	6.14483e-10		0.91079	5.04074e-84		0.543314	1.10434e-25		0.10222	0.0383398		0.691935	1.07784e-11		0.63019	2.56756e-10		0.683832	1.30717e-07
TraesCS1A02G115500	2.375	1.815	2.82	2.255	2.65	4.21	1.985	5.005	-0.537661	1.41152e-06		0.688767	3.15571e-13		0.124504	0.30599		-0.313765	0.0144972		1.12704	1.67125e-27	up	1.15314	9.64401e-35	up	1.40632	7.87884e-48	up	-0.284483	0.016185
TraesCS1A02G115600	1.98	2.53	1.45	2.375	0.145	0.35	0.575	0.495	-1.35946	0.00106621	down	1.3323	0.14413		-3.79985	2.12501e-12	down	0.413706	0.171315		-2.88125	2.60751e-12	down	-2.25544	4.02012e-09	down	-0.151575	0.872124		0.744402	0.0184673
TraesCS1A02G115700	46.375	43.22	30.715	37.44	29.57	193.525	38.365	141.405	0.309716	6.46425e-08		2.73478	0	up	-0.705399	2.15305e-37		0.446979	1.3321e-21		1.5824	0	up	1.89224	0	up	2.09917	0	up	0.516641	2.57493e-20
TraesCS1A02G115800	0.525	1.47	0.57	0.65	0.055	2.18	0.05	2.075	-3.45268	0.00427621	down	5.38636	4.00776e-10	up	-3.31054	0.00914112	down	1.58852	0.00522797	up	0.487305	0.246406		1.65888	0.000521452	up	5.33579	1.01454e-09	up	0.22423	0.859683
TraesCS1A02G115900	103.045	299.16	29.18	75.97	572.24	1803.13	505.105	3074.99	4.06369	0	up	1.66165	0	up	2.57487	0	up	2.13527	0	up	2.10124	0	up	5.09817	0	up	2.69593	0	up	1.66144	1.39623e-118	up
TraesCS1A02G116000	15.105	21.165	15.715	18.635	13.725	18.74	10.505	21.52	-0.609341	9.00511e-33		0.482337	3.83682e-25		-0.164461	0.00118625		0.563527	6.64355e-37		-0.245651	8.87137e-09		0.226746	9.38283e-08		1.12294	1.94372e-121	up	0.286849	3.62783e-10
TraesCS1A02G116200	24.395	13.71	39.31	24.44	16.96	11.97	27.225	11.66	-0.558703	2.10879e-163		-0.262468	9.938e-15		-0.535512	9.37912e-76		-0.976388	1.18512e-202		0.178408	2.88276e-06		-0.92941	1.44433e-205		-1.20458	0	down	-0.833869	0
TraesCS1A02G116300	0.48	1.165	1.62	0	0.235	0.215	1.355	0.475	-0.317136	0.785294		0.0147298	1		-1.01073	0.654141		1.46528	0.283861		-2.46128	0.100684		0	1		-1.51066	0.216566		-3.84629	0.0185721	down
TraesCS1A02G116500	7.22	4.98	7.025	9.645	9.875	5.96	13.24	5.565	0.82059	1.08024e-21		-0.868204	2.01226e-18		0.561855	2.75166e-09		-0.21225	0.0809817		-0.0940987	0.505537		-0.769264	2.67282e-15		-1.0284	2.38586e-29	down	0.561458	2.1117e-09
TraesCS1A02G116600	27.04	17.04	44.895	56.275	60.345	32.7	74.205	34.245	0.856291	2.14347e-35		-0.700961	6.71075e-19		0.948937	3.94731e-31		-0.673077	3.19976e-09		0.921052	9.40229e-18		-0.617115	1.12534e-13		-1.12949	4.49372e-52	down	0.343913	2.09939e-05
TraesCS1A02G116700	1.025	2.66	1.005	0.285	0	0.025	0.37	1.25	-1.45331	0.0779168		0	1		-4.51026	0.00112463	down	1.49432	0.00378563	up	-6.72681	3.96936e-08	down	2.16402	0.00993908	up	1.82535	0.0197096	up	-1.79197	0.0590116
TraesCS1A02G116800	4.005	14.66	3.43	9.52	2.735	11.58	1.945	11.21	-0.844369	4.65832e-08		2.25918	2.6862e-96	up	-0.759061	1.25421e-07		1.99374	9.46848e-110	up	-0.493623	2.14723e-12		0.231562	0.00497661		2.56005	4.59094e-108	up	1.48412	6.70519e-47	up
TraesCS1A02G116900	6.755	51.225	6.72	16.76	6.9	35.27	5.785	20.625	-0.334209	0.022528		2.37969	4.04007e-147	up	0.0709526	0.711228		3.40438	0	up	-0.953742	7.39683e-72		0.41929	1.51663e-06		1.90438	1.14246e-68	up	1.15088	1.2479e-25	up
TraesCS1A02G117000	3.945	31.275	3.61	4.45	7.865	7.805	4.855	4.46	0.395535	0.0381983		-0.172897	0.316293		0.996324	1.00984e-08		2.91387	5.02584e-119	up	-2.09044	7.1077e-82	down	0.0729335	0.796475		-0.108649	0.626277		0.213951	0.378199
TraesCS1A02G117100	0	1.135	0	0.425	0	0	0	0	0	1		0	1		0	1		5.73071	4.93853e-07	up	-5.72671	4.16279e-07	down	0	1		0	1		0	1
TraesCS1A02G117300	0.63	0.62	0.375	0.52	1.49	2.835	1.005	1.535	1.29626	4.25244e-17	up	0.930436	3.98075e-28		1.14998	2.47542e-21	up	0.139487	0.449471		1.94093	1.33203e-79	up	1.63717	5.61967e-37	up	0.789398	1.21358e-12		0.448491	0.0269276
TraesCS1A02G117400	27.065	54.62	26.26	50.94	14.17	23.365	23.27	39.495	-0.442157	1.08284e-10		0.575283	5.65763e-13		-0.751479	1.04352e-22		1.35992	2.16149e-139	up	-1.53611	4.57162e-167	down	-0.400144	2.20813e-13		0.791988	2.01412e-33		0.749974	7.3528e-41
TraesCS1A02G117500	0.77	0.715	0.87	1.17	5.1	149.505	9.725	128.655	3.44245	0	up	4.92949	0	up	2.667	1.08283e-144	up	-0.0125796	1		7.60906	0	up	6.77934	0	up	3.78588	0	up	0.448978	0.004573
TraesCS1A02G117600	1.225	0.63	1.045	1.23	1.275	1.545	1.37	1.62	0.348798	0.0496533		0.311714	0.0672492		0.0342965	0.934242		-0.848558	4.20738e-05		1.19457	3.58565e-10	up	0.395295	0.0181551		0.300748	0.0670231		0.25425	0.226266
TraesCS1A02G117700	3.085	1.61	2.495	2.135	2.12	2.02	1.44	1.565	-0.826478	2.43747e-10		-0.0426415	0.83623		-0.568189	7.35992e-07		-0.855339	4.44142e-12		0.244508	0.0959911		-0.440643	0.00165734		0.192616	0.242684		-0.193219	0.168416
TraesCS1A02G118100	3.9	0.7	2.23	3.025	0.055	0.65	0	0.215	-9.16184	1.59499e-55	down	3.54611	3.16176e-17	up	-6.12603	1.61333e-118	down	-2.33646	3.16633e-61	down	-0.243465	0.342608		-3.80942	2.94705e-78	down	5.83026	9.27795e-08	up	0.477842	5.57462e-05
TraesCS1A02G118200	12.91	0	0	0	0	22.38	0	0	0	1		0	1		0	1		0	1		0	1		0	1		0	1		0	1
TraesCS1A02G118300	4.975	2.745	5.74	5.955	3.12	3.21	2.54	2.29	-1.20714	6.49811e-35	down	0.0696825	0.625678		-0.691029	2.48248e-12		-0.761075	1.55212e-13		0.139728	0.278083		-1.38035	1.00413e-41	down	-0.0895129	0.56359		0.0836986	0.421112
TraesCS1A02G118400	45.67	31.175	41.575	36.915	15.63	7.06	11.005	6.84	-1.94328	0	down	-1.12921	3.96806e-58	down	-1.54079	2.76546e-269	down	-0.43244	1.69985e-30		-2.23755	0	down	-2.37324	0	down	-0.562324	1.36706e-12		-0.132359	0.000802981
TraesCS1A02G118700	8.38	15.215	6.975	8.68	8.395	8.57	6.915	10.605	-0.0209456	0.86869		0.0129926	0.940377		0.0412627	0.617638		0.885528	3.26746e-53		-0.831273	5.68722e-48		0.371009	4.96892e-09		0.664872	1.95199e-24		0.272917	0.000169526
TraesCS1A02G118800	4.825	10.7	4.42	5.13	6.45	8.895	5.195	9.53	0.183405	0.0333576		0.488806	1.3699e-13		0.400978	2.26692e-07		1.1913	1.04153e-68	up	-0.30152	4.54981e-07		0.898013	9.1066e-39		0.952247	1.61706e-43		0.237638	0.00848249
TraesCS1A02G118900	0.325	0.135	0.42	0.06	0.875	0	0.255	0	-0.689004	0.33843		-5.81765	8.07778e-08	down	1.44592	0.00530585	up	-1.18624	0.200783		0	1		0	1		-3.94717	0.00933519	down	-2.65467	0.00734031	down
TraesCS1A02G119000	0.05	10.485	0.15	0.46	0.055	0.1	0.05	0.11	-1.48706	0.22566		1.01473	0.501444		-0.0107312	1		5.57363	2.24472e-22	up	-4.56963	1.94007e-21	down	-0.303434	0.860554		1.07431	0.455848		-0.109321	1
TraesCS1A02G119100	13.495	35.495	14.435	8.51	19.985	19.435	18.23	14.405	0.289596	5.13724e-08		-0.0221012	0.751604		0.430068	1.30034e-16		1.42386	3.98064e-226	up	-1.01589	5.42333e-133	down	0.739637	4.18007e-31		-0.223627	4.32906e-05		-0.673668	1.8757e-26
TraesCS1A02G119300	4.965	5.25	3.295	4.055	1.79	1.985	1.015	2.83	-1.80483	2.15905e-42	down	0.162621	0.315486		-1.5916	1.51221e-48	down	-0.0209831	0.920519		-1.40799	5.19404e-38	down	-0.495377	1.94998e-06		1.53302	1.07745e-26	up	0.223573	0.0367146
TraesCS1A02G119400	0.02	0.04	0.03	0	1.4	0	1.68	0.015	5.61687	3.69112e-24	up	-7.3072	8.83862e-19	down	6.3112	7.53703e-20	up	1.14335	0.629744		0	1		0	1		-6.48028	1.58272e-22	down	0	1
TraesCS1A02G119500	3.51	28.375	2.39	3	3.48	5.415	2.975	8.33	0.282807	0.0280731		0.671108	9.94688e-12		-0.0516473	0.728786		3.06306	0	up	-2.4436	0	down	1.48965	2.84246e-60	up	1.55571	1.8677e-65	up	0.348869	0.00984633
TraesCS1A02G119600	43.9	15.62	41.435	43.4	52.985	43.35	48.345	18.87	0.156995	6.95707e-08		-0.283141	3.53532e-24		0.234292	2.55894e-17		-1.29642	3.27856e-275	down	1.24757	1.73696e-250	up	-1.15932	1.03001e-242	down	-1.12634	4.52132e-231	down	0.189977	1.77438e-10
TraesCS1A02G119700	9.49	7.875	9.69	10.84	6	8.92	4.965	6.09	-0.863533	3.76307e-51		0.510773	2.17067e-18		-0.743443	7.27943e-41		-0.331618	1.01536e-09		0.0989483	0.100628		-0.682127	1.28779e-36		0.391692	1.85858e-09		0.210285	4.23621e-05
TraesCS1A02G119800	4.67	4.515	2.72	4.44	11.885	4.07	8.28	3.36	1.53323	1.37122e-65	up	-1.46263	6.89814e-85	down	1.27925	1.14977e-69	up	-0.00178677	1		-0.181595	0.0818099		-0.340539	0.00116346		-1.14808	4.50463e-40	down	0.725686	1.67322e-11
TraesCS1A02G120000	11.95	13.89	8.305	12.225	11.39	10.155	9.455	8.075	0.176235	0.125143		-0.139043	0.210497		-0.0370884	0.794111		0.336582	0.000480452		-0.512713	1.11634e-07		-0.567283	5.43736e-08		-0.155751	0.193253		0.587767	1.5233e-08
TraesCS1A02G120100	11.59	7.5	9.765	12.6	65.105	52.73	60.58	41.305	2.59492	0	up	-0.279081	6.00238e-43		2.45045	0	up	-0.556595	2.49796e-27		2.72796	0	up	1.73248	0	up	-0.476683	2.79549e-104		0.385749	1.79693e-16
TraesCS1A02G120200	65.53	35.47	67.515	64.975	61.99	75.585	67.96	58.58	-0.0240961	0.163214		0.310011	1.75715e-84		-0.112061	1.91718e-11		-0.801731	0		0.99968	0		-0.142926	5.22804e-17		-0.141546	4.65438e-17		-0.0227161	0.248278
TraesCS1A02G120300	34.15	13.77	25.965	10.32	0.06	0.09	0.015	0.105	-11.8043	0	down	0.600894	0.449346		-9.21808	0	down	-1.23601	1.04899e-234	down	-7.38118	0	down	-6.61322	0	down	3.88166	0.000406612	up	-1.30942	9.32246e-207	down
TraesCS1A02G120400	2.905	3.035	3.385	5.465	1.74	1.495	1.43	1.625	-1.27138	2.99891e-12	down	-0.202508	0.430402		-0.753822	5.22645e-05		0.154292	0.434425		-1.11062	6.55041e-09	down	-1.74525	7.1672e-28	down	0.243835	0.334756		0.717705	1.07876e-07
TraesCS1A02G120500	17.975	15.145	13.205	17.805	24.3	19.855	19.32	15.145	0.535495	8.35704e-11		-0.258979	0.000380391		0.429923	4.04739e-09		-0.154409	0.0908415		0.325352	7.48403e-05		-0.23692	0.00600661		-0.28973	0.000490358		0.482686	2.5738e-08
TraesCS1A02G120800	8.965	6.995	6.09	7.89	6.87	5.44	3.795	10.125	-0.559914	5.26858e-08		0.122647	0.306084		-0.380067	0.000192847		-0.488659	5.11483e-06		0.231239	0.0466785		0.424573	7.6564e-06		0.871636	1.81835e-18		-0.112851	0.351636
TraesCS1A02G120900	3.71	2.495	4.645	5.2	3.735	2.96	3.835	4.81	-0.309129	0.0307969		-0.315462	0.0604783		-0.00738754	1		-0.500167	0.004106		0.177317	0.381832		-0.100349	0.52069		0.399947	0.00520648		0.191167	0.210494
TraesCS1A02G121000	38.965	45.865	40.405	47.055	50.015	49.2	43.765	54.085	0.107843	0.000551264		0.0813639	0.00698805		0.358575	2.37281e-31		0.184693	3.18112e-08		0.255247	4.91464e-17		0.167682	2.17141e-08		0.224625	3.5581e-14		0.164786	1.95275e-07
TraesCS1A02G121200	2.595	2.27	2.785	2.81	2.93	2.645	2.8	2.82	-0.0243548	0.856375		-0.122202	0.167553		0.14547	0.0889624		-0.116024	0.244578		0.139293	0.136675		0.00554664	1		0.0732046	0.43079		0.0433029	0.729192
TraesCS1A02G121300	44.865	42.705	44.8	42.095	47.155	44.74	49.065	37.4	0.0982601	0.00793457		-0.0383146	0.369765		0.0569609	0.15088		0.0344722	0.461379		-0.0158258	0.7756		-0.162766	5.63761e-05		-0.309336	4.62865e-16		-0.0483099	0.293882
TraesCS1A02G121400	8.605	11.175	8.43	8.205	6.63	8.7	5.635	10.035	-0.625253	6.29396e-17		0.425657	7.20237e-09		-0.419878	9.89475e-09		0.432365	3.1517e-11		-0.426585	4.65007e-11		0.311326	5.84138e-06		0.886697	1.06951e-33		-0.0498819	0.615286
TraesCS1A02G121500	0	1.515	0.17	0.27	0.115	0.295	0.265	0.985	0.583329	0.580455		1.42977	0.169373		0	1		6.42875	1.27052e-10	up	-2.42475	1.37368e-06	down	1.855	0.00168584	up	1.91081	0.00111092	up	0.63914	0.601468
TraesCS1A02G121700	4.79	5.015	4.47	5.165	4.2	6.935	3.03	5.45	-0.504733	9.06936e-09		0.767068	3.3567e-26		-0.251301	0.00215322		0.113187	0.195061		0.40258	1.31529e-08		0.0617904	0.484359		0.894232	1.03825e-26		0.327708	4.86639e-05
TraesCS1A02G121800	0.115	0.7	0	1.185	0.265	11.405	0.76	8.855	9.0919	7.03078e-17	up	5.47766	2.69379e-298	up	1.21823	0.0150865	up	2.77786	2.37951e-13	up	3.91803	6.01971e-249	up	2.89211	3.62336e-149	up	3.5676	6.58575e-183	up	9.76739	4.89602e-23	up
TraesCS1A02G122000	10.525	9.535	12.48	10.025	21.83	47.12	19.02	56.905	0.601297	8.3961e-18		1.28465	6.31132e-160	up	1.03608	1.40834e-47	up	0.00346672	1		2.31727	0	up	2.60128	0	up	1.72417	3.2782e-287	up	-0.275815	0.00201213
TraesCS1A02G122100	4.35	5.945	3.1	3.9	2.97	4.225	2.47	3.505	-0.430024	4.1647e-08		0.551247	8.47212e-15		-0.656012	2.60591e-21		0.347976	1.13319e-08		-0.45274	1.51726e-13		0.00602268	1		0.590419	3.77281e-14		0.154372	0.0568084
TraesCS1A02G122200	2.27	2.075	1.52	1.665	1.14	2.635	0.915	2.72	-0.806615	7.72234e-08		1.27394	9.01052e-24	up	-1.11573	1.04261e-17	down	-0.108118	0.434901		0.266329	0.0211599		0.688389	1.85065e-09		1.6435	9.88188e-36	up	0.148491	0.360728
TraesCS1A02G122300	1.525	3.65	2	1.165	0.59	1.675	1.025	2.665	-0.976297	0.0286836		1.4747	0.00631629	up	-1.32261	0.0165242	down	1.3463	0.000145877	up	-1.19421	0.000503822	down	1.19923	0.00335001	up	1.42741	0.000590328	up	-0.748117	0.121925
TraesCS1A02G122500	16.565	17.595	17.37	8.85	25.11	23.33	17.815	14.515	-0.00383835	1		-0.0291267	0.456197		0.546467	2.77686e-54		0.189787	1.89294e-06		0.327554	2.78745e-20		0.727491	2.15388e-53		-0.219734	5.52173e-08		-0.951063	6.76249e-103
TraesCS1A02G122600	0.405	0	0.36	0.425	0.605	1.005	0.105	0.98	-1.75054	0.00244366	down	0.760773	0.0107465		0.557301	0.147613		-5.66401	2.34127e-07	down	6.98208	3.28935e-16	up	1.19914	0.000189776	up	3.27085	1.78363e-13	up	0.32117	0.560189
TraesCS1A02G122700	41.19	33.9	40.125	46.315	68.215	44.66	67.885	35.84	0.729199	6.32639e-126		-0.586518	4.51009e-84		0.707843	2.80598e-117		-0.199641	1.72734e-07		0.320966	2.03116e-18		-0.36438	1.70772e-24		-0.852256	7.46636e-155		0.241323	3.96669e-12
TraesCS1A02G122800	9.23	11.68	9.205	9.325	1.085	2.285	0.76	1.29	-3.74109	1.52118e-198	down	0.994958	9.06325e-10		-3.05749	1.97336e-167	down	0.464761	1.8819e-13		-2.5273	1.27588e-179	down	-2.86328	3.67857e-153	down	0.94894	9.30891e-06		0.071129	0.404311
TraesCS1A02G122900	3.29	1.68	1.81	4.385	0.2	0.15	0.16	0.33	-3.5771	1.14303e-46	down	-0.380012	0.481391		-4.05221	6.88383e-88	down	-0.859254	2.81787e-12		-3.57297	9.95177e-43	down	-3.76438	1.75361e-108	down	1.11619	0.0067147	up	1.30347	9.23095e-33	up
TraesCS1A02G123000	15.28	16.21	15.145	18.575	27.25	17.79	24.76	17.85	0.682124	4.55466e-37		-0.593389	3.69019e-31		0.810401	3.02911e-53		0.157016	0.0169005		0.0599956	0.38227		-0.0472869	0.490623		-0.396865	7.33837e-14		0.332546	3.0558e-08
TraesCS1A02G123100	116.65	228.2	95.205	110.155	188.71	102.03	168.45	89.95	0.796818	4.97543e-64		-0.921789	1.00136e-96		0.868687	6.79442e-88		1.19421	6.84301e-175	up	-1.24731	3.68743e-187	down	-0.243022	1.18918e-05		-0.786592	4.94618e-59		0.253248	4.9765e-06
TraesCS1A02G123200	6.23	2.685	7.315	9.115	5.27	2.12	2.155	1.95	-1.85703	2.395e-60	down	-1.47604	1.55425e-30	down	-0.23667	0.0181825		-1.16296	7.76715e-24	down	-0.54975	0.000618131		-2.45541	9.16636e-99	down	-0.265479	0.149576		0.332892	7.17813e-05
TraesCS1A02G123600	4	3.295	4.4	5.405	5.71	4.79	5.44	3.315	0.376966	3.94969e-05		-0.230361	0.0154228		0.474939	5.52354e-07		-0.113763	0.375974		0.358341	0.000686887		-0.637341	7.84376e-11		-0.615232	2.48015e-10		0.399075	3.05855e-05
TraesCS1A02G123700	0.135	0.215	1.53	1.89	0.135	0.18	0.53	1.825	-1.55441	3.17938e-52	down	0.453074	0.0975223		-0.0885524	0.83604		0.70899	0.00514899		-0.344468	0.162524		-0.0498619	0.591783		1.84709	3.49146e-76	up	0.342538	1.44264e-05
TraesCS1A02G123800	0	0	1.09	1.64	0	0	0.74	0.225	-0.543392	0.709761		0	1		0	1		0	1		0	1		-2.79112	0.0500119		-1.61266	0.384553		0.635075	0.626088
TraesCS1A02G123900	6.895	8.62	6.645	7.945	9.55	11.125	7.06	14.385	0.0626017	0.36458		0.318733	4.7298e-10		0.406443	1.64779e-12		0.331249	5.28668e-08		0.393928	9.68605e-14		0.931849	1.04771e-78		1.09281	5.04593e-104	up	0.223559	0.000444385
TraesCS1A02G124100	0.42	2.22	0.31	0.45	1.205	0.67	0.195	0.865	-0.701186	0.269921		-0.799205	0.0129529		1.47306	2.33369e-05	up	2.47833	6.20834e-17	up	-1.80448	8.73727e-12	down	0.987427	0.00987703		2.24487	8.27006e-07	up	0.55626	0.343615
TraesCS1A02G124200	11.66	12.74	7.97	8.485	3.415	3.49	1.69	3.485	-2.26301	1.54122e-93	down	0.0531592	0.750732		-1.78686	6.67841e-98	down	0.215447	0.00100204		-1.94915	9.21708e-121	down	-1.27574	8.74025e-43	down	1.1117	2.3869e-15	up	0.124436	0.160123
TraesCS1A02G124300	1.145	1.27	0.78	1.38	0.37	0.865	0.19	0.765	-1.8744	2.18784e-10	down	1.2349	5.3259e-06	up	-1.73876	9.77203e-13	down	0.360177	0.0580204		-0.864033	7.89331e-06		-1.00633	1.41732e-07	down	1.82841	2.68912e-09	up	0.960336	3.86563e-07
TraesCS1A02G124400	11.925	7.87	13.06	11.46	7.39	11.72	5.66	12.66	-1.24323	7.20742e-69	down	0.687495	7.15408e-23		-0.712562	7.92884e-25		-0.510479	2.12895e-13		0.485411	3.31734e-12		0.163852	0.0113976		1.24504	4.07946e-65	up	-0.162046	0.0149359
TraesCS1A02G124600	111.025	87.055	116.75	121.11	86.455	66.16	65.345	52.305	-0.868231	0		-0.358239	2.13336e-55		-0.383766	6.55142e-82		-0.249342	6.52048e-35		-0.492663	3.42714e-103		-1.20062	0	down	-0.257617	1.67479e-22		0.0747717	0.000104097
TraesCS1A02G124700	2.875	2.525	2.265	2.985	1.575	2.715	1.21	2.23	-0.93119	9.10169e-10		0.81134	4.88969e-09		-0.883466	7.76226e-11		-0.0989486	0.522017		0.0268222	0.932197		-0.427361	0.000879379		0.930528	2.99515e-09		0.426698	0.00103312
TraesCS1A02G125000	12.265	10.645	11.075	12.33	16.225	13.18	13.065	12.58	0.207917	4.10594e-05		-0.278237	1.78856e-09		0.385488	1.17511e-16		-0.12697	0.0243009		0.234222	7.71776e-06		0.0310374	0.633629		0.00910906	0.948689		0.185988	0.000595851
TraesCS1A02G125100	87.645	70.905	101.575	158.45	123.31	95.85	186.205	89.905	0.783223	4.76085e-216		-0.304317	6.14136e-26		0.45212	2.71873e-53		-0.188466	5.77358e-08		0.336269	3.47079e-24		-0.824895	2.55301e-200		-0.947814	5.62877e-281		0.660303	4.72578e-144
TraesCS1A02G125300	4.335	4.81	4.175	3.79	2.73	4.335	2.59	4.685	-0.769685	8.57727e-15		0.730999	1.70611e-13		-0.760237	9.53504e-15		0.316647	0.00027367		-0.345885	5.95879e-05		0.311713	0.00064212		0.983892	1.13759e-23		-0.0975066	0.39762
TraesCS1A02G125400	0.76	1.59	0.77	0.755	0.425	0.415	0.245	0.415	-1.69295	2.88747e-11	down	0.0509792	0.945423		-0.90911	8.61094e-05		1.14763	3.18978e-12	up	-2.00576	2.11311e-26	down	-0.819882	0.000502809		0.850574	0.0066928		-0.0224935	1
TraesCS1A02G125500	3.38	7.755	4.28	3.895	2.205	7.3	5.07	10.58	0.436284	2.44669e-05		1.86558	2.03534e-53	up	-0.791173	1.01851e-07		1.06319	3.13193e-22	up	0.0112162	1		1.15982	8.88793e-37	up	0.760964	3.31829e-19		0.0374263	0.873772
TraesCS1A02G125600	15.705	7.52	14.8	11.795	7.37	7.655	7.995	7.895	-1.0488	1.51431e-52	down	-0.081224	0.370537		-0.772241	2.59476e-31		-0.728737	7.71402e-27		-0.124728	0.149028		-1.04094	3.55962e-47	down	-0.0167049	0.940721		-0.0245686	0.816495
TraesCS1A02G125700	26.155	11.925	35.06	30.21	26.33	33.88	25.855	25.695	-0.469	1.56547e-28		0.385143	7.04125e-19		-0.00888138	0.944302		-1.22055	1.98732e-98	down	1.59681	6.98324e-191	up	-0.151948	0.00131436		0.06849	0.181091		-0.248562	6.06199e-09
TraesCS1A02G125800	29.385	24.775	28.33	38.4	111.015	153.4	112.12	81.255	1.97291	0	up	0.48683	2.1754e-95		1.7971	0	up	-0.173654	0.00115123		2.45758	0	up	1.03835	2.63959e-174	up	-0.539128	1.73057e-83		0.39543	5.20091e-17
TraesCS1A02G125900	0.83	0.865	0.46	0.96	5.01	4.115	6.4	6.04	3.76691	9.93403e-57	up	-0.258061	0.11488		2.57348	4.14384e-31	up	0.105648	0.87821		2.20977	5.71875e-21	up	2.66393	1.6937e-38	up	-0.00962857	1		1.09336	0.00998217	up
TraesCS1A02G126000	10.595	12.485	10.91	9.96	8.785	6.82	9.13	8.38	-0.969789	1.25129e-27		-0.093723	0.521153		-1.26064	7.11669e-42	down	0.364619	9.46218e-07		-1.71898	9.8545e-80	down	-0.811379	7.99326e-17		-0.0463472	0.763912		-0.204757	0.0205171
TraesCS1A02G126100	23.66	25.28	27.345	16.49	1.465	3.205	1.015	4.6	-4.82805	0	down	1.16643	7.22269e-20	up	-4.04986	0	down	0.131523	0.00114084		-3.01496	0	down	-1.9004	6.69556e-186	down	2.16963	3.47364e-61	up	-0.758021	4.80613e-79
TraesCS1A02G126300	9.505	6.955	11.05	8.2	9.14	9.885	9.725	9.085	-0.168912	0.000906038		0.121856	0.0280127		-0.0724956	0.208869		-0.308702	6.97964e-08		0.358062	1.81581e-10		0.170309	0.0028951		-0.0186792	0.814814		-0.357901	1.43734e-11
TraesCS1A02G126400	2.25	1.975	1.355	1.66	0.615	0.865	0.19	0.595	-2.86362	5.36369e-24	down	0.51026	0.0493956		-1.88892	2.16649e-23	down	-0.0743256	0.721557		-1.30433	8.13534e-13	down	-1.4638	2.7071e-12	down	1.71634	2.20444e-06	up	0.316515	0.100346
TraesCS1A02G126800	15.765	31.91	14.6	13.98	5.315	9.235	5.795	17.71	-1.23146	6.62277e-43	down	0.815954	1.08845e-12		-1.60546	5.90252e-60	down	0.973264	4.64616e-51		-1.76277	8.75196e-126	down	0.451075	1.85121e-09		1.52027	3.05475e-67	up	-0.162263	0.061814
TraesCS1A02G126900	20.26	12.645	22.36	17.595	4.835	21.9	4.985	15.9	-2.20089	0	down	2.20895	0	up	-2.09421	0	down	-0.584425	2.02434e-52		0.699168	1.38476e-77		-0.136532	0.000472424		1.74904	1.88297e-254	up	-0.315322	4.84916e-20
TraesCS1A02G127000	19.675	15.75	19.47	19.66	43.28	25.145	51.1	24.685	1.36742	2.85719e-240	up	-0.761354	1.64841e-76		1.11604	1.04432e-144	up	-0.243575	3.98968e-05		0.598257	8.89681e-29		0.338201	5.51723e-11		-0.981752	7.48179e-134		0.0474637	0.510509
TraesCS1A02G127400	5.335	2.64	4.735	5.87	3.305	3.575	2.94	3.98	-0.70626	1.78079e-08		0.142155	0.353857		-0.707765	3.77174e-09		-0.932834	3.73452e-13		0.367225	0.0128639		-0.539415	2.11414e-06		0.507059	0.000185128		0.340213	0.00283838
TraesCS1A02G127500	0.11	0.09	0.08	0.085	1.125	3.255	0.78	26.955	3.22458	5.35414e-43	up	1.5537	2.96125e-72	up	3.38098	2.82083e-62	up	-0.165513	0.786039		5.10019	5.85237e-214	up	8.2889	0	up	5.18832	0	up	0.124001	0.89799
TraesCS1A02G127600	0.97	0.445	1.43	1.205	0.83	0.92	1.37	0.77	-0.142349	0.425734		0.199389	0.385537		-0.224795	0.303024		-0.979837	2.98907e-05		0.954431	4.52332e-05		-0.595063	0.00240711		-0.70435	0.000172896		-0.251636	0.18559
TraesCS1A02G127700	3.45	3.23	0.91	1.11	1.635	1.19	0.165	0.615	-2.48706	0.00158378	down	-0.432729	0.366077		-1.05804	0.00113828	down	0.022042	1		-1.51281	2.19274e-05	down	-0.844002	0.151993		1.94878	0.0319872	up	0.305716	0.667994
TraesCS1A02G127800	3.17	5.71	3.52	3.96	2.175	4.325	3.465	2.68	0.133496	0.592599		0.729328	0.000697893		-0.100368	0.758565		1.3152	2.41567e-12	up	-0.686244	5.94778e-05		-0.840784	8.1826e-05		-0.488799	0.0338921		0.48548	0.0223373
TraesCS1A02G127900	19.005	16.855	18.615	19.085	17.06	11.055	16.27	11.455	-0.210881	6.51254e-07		-0.612076	5.67527e-39		-0.161021	0.000131633		-0.145026	0.00104099		-0.628071	3.42454e-39		-0.689104	2.54674e-51		-0.399623	7.96679e-17		0.0786003	0.0921418
TraesCS1A02G128100	3.33	5.475	3.445	3.1	2.82	3.29	2.535	5.685	-0.456045	0.000854779		0.246708	0.0883082		-0.252459	0.0744768		0.797587	4.18568e-12		-0.803338	2.53176e-12		0.904785	2.50414e-15		1.24152	2.19721e-25	up	-0.119311	0.484503
TraesCS1A02G128300	6.745	6.34	6.75	8.185	6.455	7.095	5.28	9.4	-0.372566	2.48839e-06		0.163377	0.0392815		-0.0679481	0.439285		0.00799426	1		0.0874343	0.306711		0.225446	0.00092042		0.905466	1.92812e-35		0.307454	3.29824e-05
TraesCS1A02G128600	34.425	68.68	33.27	41.74	33.12	35.77	36.815	44.78	0.000825491	1		0.271216	8.11273e-21		-0.252211	3.57395e-18		0.922718	0		-0.903713	0		0.181437	6.87551e-13		0.551297	7.17051e-98		0.370686	2.20008e-43
TraesCS1A02G128900	4.73	3.38	3.795	4.755	0.915	2.785	0.895	2.025	-2.11673	2.29627e-58	down	1.6248	1.44291e-29	up	-2.39184	1.16096e-81	down	-0.42424	7.85327e-06		-0.342802	0.00171974		-1.24474	8.53269e-33	down	1.22851	1.38846e-14	up	0.356522	0.000122349
TraesCS1A02G129000	0	0	0	0	0	1.255	0	0	0	1		5.82979	8.31095e-08	up	0	1		0	1		5.67571	1.74998e-07	up	0	1		0	1		0	1
TraesCS1A02G129100	71.455	38.825	66.46	77.735	134.52	80.015	119.19	65.24	1.17938	4.92752e-199	up	-0.789079	1.49237e-101		1.05599	1.75988e-165	up	-0.65831	1.66237e-34		0.925222	1.57879e-73		-0.456295	1.50298e-23		-1.11099	1.89188e-170	down	0.524685	2.60437e-31
TraesCS1A02G129200	22.65	16.155	24.05	24.01	17.57	14.17	16.845	12.395	-0.546714	1.36661e-34		-0.282808	6.07906e-08		-0.389526	1.54173e-17		-0.389841	1.49169e-16		-0.282493	1.34285e-07		-0.950457	1.23497e-83		-0.374065	6.21089e-12		0.0296788	0.618333
TraesCS1A02G129300	2.66	1.96	3.31	4.265	3.415	2.06	3.345	4.235	0.0839011	0.352479		-0.702411	2.18844e-16		0.33095	4.90938e-05		-0.344014	0.000347365		-0.0274471	0.885013		-0.25448	0.00134919		0.0420982	0.685809		0.380479	1.7425e-06
TraesCS1A02G129400	32.42	7.46	22.915	33	78.575	57.895	61.905	29.785	1.42019	0	up	-0.399195	4.24483e-52		1.24065	0	up	-1.97587	1.1811e-291	down	2.81732	0	up	-0.262534	5.85416e-11		-1.2203	2.63726e-300	down	0.46243	1.14328e-30
TraesCS1A02G129500	6.655	5.745	4.87	4.97	11.385	11.155	7.51	7.11	0.590473	1.58167e-16		-0.00352083	1		0.752072	7.46254e-36		-0.125033	0.122492		0.873584	1.81648e-43		0.528604	1.13806e-12		-0.00839799	0.994991		0.0534707	0.650266
TraesCS1A02G129600	2.235	0.61	2.265	5.945	0.52	5.28	0.475	1.38	-2.26325	6.89916e-16	down	3.36074	2.53633e-51	up	-2.12234	2.57232e-14	down	-1.74934	1.13339e-10	down	2.98775	5.07839e-44	up	-2.10255	1.5993e-34	down	1.59748	1.14958e-06	up	1.43677	1.50235e-21	up
TraesCS1A02G129700	1.995	1.79	1.48	3.49	4.28	3.355	3.275	4.555	0.622859	0.0128809		0.0175996	1		0.496492	0.0247565		0.271997	0.305504		0.242094	0.301471		0.301855	0.140177		0.669471	0.000997692		0.990475	3.89985e-05
TraesCS1A02G129800	3.685	6.005	3.53	3.65	7.365	5.325	7.41	4.37	1.08072	6.21245e-13	up	-0.639882	2.85164e-06		0.968338	9.6852e-12		0.554816	0.000686666		-0.22636	0.163053		0.372487	0.0430298		-0.654328	7.03015e-06		0.0539047	0.901711
TraesCS1A02G130600	1.475	1.425	0.875	0.995	0.77	1.13	0.665	0.805	-0.454639	0.420222		0.545245	0.284521		-0.928269	0.034477		0.0558854	0.984058		-0.43891	0.320341		-0.335143	0.557813		0.33734	0.59458		0.217844	0.766666
TraesCS1A02G130700	1.4	0.71	0.27	0.345	3.145	1.95	0.595	0.33	1.09215	7.54576e-17	up	-0.660407	2.70075e-35		1.13302	1.11621e-86	up	-0.890703	6.41565e-26		1.36332	1.23952e-69	up	-0.062659	0.769957		-0.768318	2.29753e-09		0.386487	0.0207295
TraesCS1A02G130800	13.935	18.2	11.59	15.145	12.985	12.98	11.43	13.14	-0.0359623	0.586306		0.0569694	0.334401		-0.120566	0.0224128		0.304181	4.31334e-10		-0.367778	4.85852e-14		-0.254094	9.84776e-07		0.122559	0.030658		0.34069	4.1473e-11
TraesCS1A02G130900	6.23	5.275	6.585	6.355	4.355	4.805	3.77	5.79	-0.865939	2.32232e-32		0.224921	0.00656538		-0.601329	3.6329e-16		-0.22708	0.00241343		-0.149328	0.066092		-0.0926611	0.230411		0.673425	7.90446e-18		-0.0998527	0.203465
TraesCS1A02G131000	9.245	13.395	9.39	8.86	9.26	8.845	8.12	10.025	-0.257809	3.77207e-09		0.111659	0.0159626		-0.054396	0.269346		0.390456	1.74308e-20		-0.333193	1.37539e-15		0.256468	7.17102e-09		0.345393	4.98681e-15		-0.168885	0.000251007
TraesCS1A02G131100	0.29	0.51	0.09	0.195	0.36	0.465	0.185	0.3	1.0979	0.619174		0.336658	0.832972		0.404306	0.812239		0.880314	0.510408		-0.13935	0.983667		0.603457	0.751557		0.659269	0.707553		1.15371	0.65831
TraesCS1A02G131200	15.755	14.885	17.48	15.935	19.755	19.525	19.37	17.23	0.115201	0.0168251		0.00582417	0.995759		0.302426	3.08282e-10		-0.00546117	1		0.313711	2.3442e-10		0.121799	0.0200781		-0.0969039	0.0530409		-0.103502	0.0618648
TraesCS1A02G131300	20.34	14.245	23.315	17.34	12.015	18.635	12.905	18.04	-0.918151	1.64902e-85		0.647353	4.02297e-38		-0.762747	9.09256e-55		-0.313387	4.11173e-11		0.197993	5.50963e-05		0.0379332	0.489411		0.709658	2.34875e-45		-0.246427	2.29393e-08
TraesCS1A02G131500	35.31	23.805	28.19	35.185	23.635	29.22	14.91	15.425	-0.941787	2.0917e-73		0.328193	3.8739e-12		-0.593383	1.27236e-40		-0.461776	9.58176e-25		0.196586	4.65172e-05		-1.18725	7.51728e-126	down	0.113801	0.0874639		0.35926	6.13777e-17
TraesCS1A02G131600	1.935	1.73	2.17	1.79	1.83	2.735	1.83	2.49	-0.27938	0.00317567		0.610446	5.00035e-12		-0.114261	0.285429		-0.0862671	0.480831		0.582452	1.16897e-10		0.485572	1.3998e-07		0.518862	1.33803e-08		-0.24609	0.0161765
TraesCS1A02G131900	24.205	57.255	16.825	13.685	13.285	20.49	5.95	14.875	-1.58056	6.94235e-105	down	0.831389	7.57326e-61		-0.998632	1.08275e-92		1.2533	3.01821e-299	up	-1.42054	0	down	0.40972	3.04729e-11		1.63624	7.92849e-108	up	-0.354044	1.18578e-08
TraesCS1A02G132000	0	0	0	0	1.325	0	0.77	0.02	6.45545	4.0616e-11	up	-7.11455	8.67788e-17	down	7.11855	6.69162e-17	up	0	1		0	1		0	1		-5.28325	1.38155e-10	down	0	1
TraesCS1A02G132300	0	0.01	0.665	0.99	0.025	0	0.17	1.07	-2.00163	2.67668e-07	down	0	1		0	1		0	1		0	1		0.138076	0.639254		2.72638	6.89442e-15	up	0.586673	0.0364631
TraesCS1A02G132400	81.43	30.235	50.655	72.48	92.93	61.95	68.335	27	0.411361	9.41062e-15		-0.569869	1.80112e-33		0.192961	2.00277e-05		-1.31403	2.5009e-111	down	0.937119	2.28886e-50		-1.43017	3.46417e-117	down	-1.29407	1.23954e-93	down	0.547457	2.98939e-25
TraesCS1A02G132500	3.515	7.45	4.005	3.66	2.185	2.5	1.98	5.07	-1.22923	2.3303e-21	down	0.257366	0.0977898		-0.868607	1.53464e-11		0.834381	2.42516e-17		-1.44562	1.34942e-40	down	0.516406	2.3158e-06		1.53712	3.84579e-34	up	-0.208519	0.103384
TraesCS1A02G132600	14.08	10.115	13.495	12.4	7.99	11.92	7.595	11.74	-0.879912	2.77943e-134		0.599817	2.03394e-59		-0.83832	4.36572e-125		-0.384456	5.34352e-30		0.145952	5.52918e-05		-0.0524008	0.155077		0.733146	6.75361e-84		-0.0943662	0.00694813
TraesCS1A02G133100	43.76	22.85	49.85	44.73	82.915	55.955	103.28	64.325	1.01668	0	up	-0.540167	6.55972e-193		0.881746	0		-0.848067	3.59813e-220		1.18965	0	up	0.538969	5.77408e-151		-0.600188	2.67572e-282		-0.122477	5.6866e-08
TraesCS1A02G133300	6.68	12.265	5.295	6.535	2.56	6.88	4.765	8.605	-0.239133	0.533399		1.46469	7.91995e-05	up	-1.41591	0.000139496	down	0.939807	0.000277011		-0.891026	0.000452539		0.395545	0.177467		0.936784	0.00168389		0.302105	0.429978
TraesCS1A02G133400	24.16	21.355	24.28	23.505	18.795	22.215	16.425	22.505	-0.71467	3.00307e-94		0.322259	2.03875e-20		-0.424659	5.96987e-36		-0.314584	7.56973e-20		0.212184	2.06683e-09		0.0036976	1		0.651358	2.13803e-72		-0.0670096	0.0652349
TraesCS1A02G133500	7.69	5.335	10.14	8.34	3.475	7.72	3.735	9.52	-1.47964	3.81572e-191	down	1.18088	9.06299e-100	up	-1.18368	1.22446e-100	down	-0.455777	4.34107e-19		0.452974	6.18522e-19		0.207446	2.32444e-06		1.43042	1.66674e-165	up	-0.256666	2.08072e-09
TraesCS1A02G133700	21.245	13.575	21.175	18.89	17.265	17.86	14.125	14.055	-0.613839	5.00924e-79		0.0777628	0.0277636		-0.329449	1.90326e-25		-0.551969	1.27789e-60		0.300283	2.41659e-17		-0.420697	3.23398e-34		0.0648138	0.105212		-0.128328	7.72793e-05
TraesCS1A02G133800	3.99	3.37	3.905	4.03	4.78	3.98	5.685	4.07	0.477529	3.66749e-14		-0.238602	0.000553295		0.240029	0.000450609		-0.197019	0.0126621		0.198445	0.0104655		0.033157	0.741618		-0.442878	7.98307e-12		0.00149377	1
TraesCS1A02G133900	2.555	3.47	3.29	2.625	3.685	2.165	3.02	3.005	-0.0921607	0.491326		-0.645823	2.60367e-08		0.583932	3.33808e-07		0.551451	4.33789e-06		-0.613343	3.17515e-07		0.0485787	0.78767		0.00477351	1		-0.135966	0.350126
TraesCS1A02G134000	10.65	13.595	9.815	11.57	7.295	20.25	6.355	13.87	-0.654389	1.45297e-23		1.50901	1.26821e-178	up	-0.57512	5.75784e-20		0.427636	5.6169e-15		0.506251	4.78254e-28		0.26657	7.76254e-07		1.18849	1.94978e-84	up	0.267527	6.63591e-06
TraesCS1A02G134300	26.61	21.99	29.395	22.03	16.35	19.675	13.82	20.855	-1.08292	1.17648e-128	down	0.175266	0.00039686		-0.652658	1.32323e-50		-0.132083	0.00240563		-0.345309	1.76002e-14		-0.222018	8.16569e-07		0.616993	2.01167e-34		-0.243904	2.533e-09
TraesCS1A02G134500	4.69	6.785	5.67	5.735	3.78	6.565	3.135	7.74	-0.894317	1.71645e-17		0.821481	6.55229e-17		-0.331626	0.00262777		0.615456	6.23151e-11		-0.125601	0.18346		0.430271	7.36827e-07		1.37463	7.83426e-44	up	0.0500387	0.728794
TraesCS1A02G134600	6.125	7.68	5.755	6.545	4.945	5.735	5.02	5.725	-0.20116	0.00466871		0.227321	0.00174393		-0.321859	3.75383e-06		0.419347	2.15492e-11		-0.513884	3.86424e-16		-0.182001	0.00785579		0.262738	0.000244508		0.243579	0.000395872
TraesCS1A02G134800	3.465	5.65	3.54	3.91	4.585	3.78	5.55	5.295	0.409762	1.00544e-05		-0.197208	0.0478233		0.372914	0.000136948		0.834079	4.42877e-20		-0.658374	9.35963e-14		0.443138	2.43183e-06		0.099993	0.299914		0.0666173	0.646025
TraesCS1A02G135100	1.955	1	1.775	1.63	2.25	2.085	1.89	1.37	0.0507579	0.642689		-0.0840504	0.366959		0.176352	0.0385164		-0.884204	1.01344e-18		0.976505	2.27791e-23		-0.252043	0.0130565		-0.398619	2.72345e-05		-0.0958187	0.402731
TraesCS1A02G135300	25.08	22.385	23.375	20.675	19.84	38.805	17.09	38.405	-0.49315	5.12338e-77		0.976089	0		-0.395039	5.24065e-55		-0.0586886	0.0281806		0.639739	1.17621e-184		0.850062	1.40162e-299		1.19431	0	up	-0.148905	1.74846e-08
TraesCS1A02G135600	5.985	8.965	6.26	6.24	2.485	5.5	1.65	5.48	-1.97828	4.46228e-156	down	1.18827	1.65535e-64	up	-1.29344	2.91325e-79	down	0.645095	4.15816e-37		-0.750268	3.91253e-48		-0.195587	0.000882364		1.81219	1.00085e-116	up	0.0294898	0.731473
TraesCS1A02G135700	20.025	19.6	21.89	19.035	8.835	15.375	6.51	16.935	-1.78194	2.93842e-263	down	0.827398	1.55763e-54		-1.21823	5.64706e-134	down	0.03576	0.492246		-0.426592	5.28175e-22		-0.164228	0.00023395		1.45078	4.80263e-147	up	-0.166929	7.63675e-05
TraesCS1A02G135800	7.9	6.595	5.29	8.505	10.99	8.705	4.135	11	-0.27121	0.318609		-0.0865847	0.725517		0.536245	0.00674705		0.201064	0.430421		0.248597	0.248823		0.435834	0.040962		0.99812	7.16585e-06		0.291076	0.289797
TraesCS1A02G136000	3.76	2.085	3.115	3.64	3.945	5.275	2.37	3.1	-0.433083	0.00141366		0.439387	3.31002e-05		0.0509192	0.744458		-0.758391	1.93626e-08		1.2487	9.24778e-25	up	-0.224856	0.0849212		0.459351	0.000947431		0.251123	0.0640585
TraesCS1A02G136100	13.79	15.96	11.78	13.08	9.54	9.505	8.72	10.95	-0.459697	6.67465e-11		0.0194568	0.891163		-0.554523	1.00641e-16		0.271423	9.24297e-06		-0.806489	1.8928e-35		-0.272248	5.38708e-05		0.390942	1.20281e-07		0.203493	0.00306317
TraesCS1A02G136200	7.385	9.125	7.55	6.73	7.445	7.465	6.715	7.82	-0.212794	3.24226e-06		0.026868	0.649501		-0.0235547	0.689166		0.392109	4.68827e-20		-0.388795	7.65019e-20		0.219756	2.03257e-06		0.30703	2.22066e-11		-0.125519	0.0113583
TraesCS1A02G136400	11.43	15.315	11.23	11.245	7.64	12.165	6.46	10.635	-0.82683	2.94012e-31		0.696409	1.47525e-24		-0.605569	1.95809e-18		0.323584	1.64799e-07		-0.232744	0.000145396		-0.066645	0.373478		0.792325	7.02139e-27		0.0321397	0.755413
TraesCS1A02G136500	5.28	5.295	6.64	5.24	6.725	9.04	5.45	10.865	-0.313285	3.56039e-06		0.452998	3.1815e-14		0.319334	3.53745e-06		0.0720845	0.418043		0.700247	2.36904e-28		1.07602	1.67871e-71	up	1.07645	5.58626e-73	up	-0.312855	9.93616e-06
TraesCS1A02G136600	0.895	1.08	0.535	0.685	1.285	1.215	1.315	0.97	1.2722	3.87677e-10	up	-0.0457308	0.885773		0.487954	0.0097563		0.33637	0.114634		0.105853	0.648693		0.508856	0.0216856		-0.377456	0.0449735		0.385887	0.17556
TraesCS1A02G136800	5.455	4.14	6	5.545	3.595	4.61	3.85	5.91	-0.676038	3.69257e-11		0.383922	0.000986149		-0.625961	7.77092e-09		-0.31119	0.00501243		0.0691504	0.622829		0.0974394	0.378067		0.697336	3.02102e-11		-0.0761413	0.554672
TraesCS1A02G136900	8.87	10.97	4.085	4.29	1.93	5.415	1.015	5.43	-2.16374	3.33093e-84	down	1.59324	4.70662e-82	up	-2.35075	1.16169e-230	down	0.242866	8.4284e-07		-1.00038	1.40282e-75	down	0.309761	8.80855e-05		2.44379	5.62411e-111	up	-0.0297113	0.84595
TraesCS1A02G137000	8.355	5.83	7.58	7.56	12.83	8.755	9.205	5.76	0.24721	2.06991e-07		-0.525508	1.4694e-35		0.590703	7.77966e-44		-0.432528	2.77695e-16		0.497724	9.64621e-22		-0.387941	1.10294e-12		-0.608967	2.18547e-32		0.026184	0.745852
TraesCS1A02G137200	4.495	7.735	4.43	5.03	3.135	3.945	2.37	5.495	-0.939305	1.38756e-33		0.332501	1.96451e-05		-0.594093	2.67348e-16		0.607363	1.10067e-23		-0.868955	2.19321e-43		0.178241	0.00702277		1.28717	1.20816e-65	up	0.169628	0.0197772
TraesCS1A02G137300	0.485	1.18	0.765	1.23	0.36	0.235	0.29	0.26	-1.39395	0.000687528	down	-0.606759	0.307087		-0.443691	0.367313		1.29535	0.000135123	up	-2.3458	3.31824e-09	down	-2.24024	3.19719e-09	down	-0.118339	0.919663		0.727949	0.0196793
TraesCS1A02G137400	14.71	21.955	8.675	11.48	9.59	13.185	8.02	13.855	-0.198399	0.0295421		0.441937	1.75011e-08		-0.606796	6.65614e-16		0.416792	1.93696e-10		-0.581651	2.33245e-18		0.161551	0.0461561		0.674514	2.55902e-16		0.314564	0.000237694
TraesCS1A02G137500	24.705	37.255	34.315	37.515	25.205	28.495	15.565	33.29	-0.591306	1.02932e-06		0.117056	0.381813		-0.113603	0.383987		0.564628	1.01137e-07		-0.561174	1.00739e-07		-0.264203	0.0115121		0.802086	1.73209e-11		0.474983	6.65246e-06
TraesCS1A02G137600	1.115	1.35	0.945	0.755	0.795	1.2	1.08	1.445	0.160529	0.77423		0.615987	0.162949		-0.490341	0.280981		0.373577	0.391755		-0.24793	0.57583		0.917717	0.0257944		0.458121	0.243876		-0.299066	0.626738
TraesCS1A02G137700	32.065	32.495	34.455	35.96	23.005	22.37	23.535	26.53	-0.890839	3.66419e-150		0.166442	8.07924e-05		-0.657253	1.52461e-69		0.0450514	0.258734		-0.535862	1.83276e-47		-0.470567	1.43125e-48		0.513349	3.89741e-42		0.0930765	0.00372891
TraesCS1A02G137800	6.985	6.38	7.95	7.475	3.62	6.46	3.59	6.52	-1.18492	2.56471e-91	down	0.863687	5.05927e-43		-0.983186	6.47742e-58		-0.0574053	0.379788		-0.0620933	0.326831		-0.184536	0.000734259		0.934159	1.39098e-49		-0.0662279	0.276946
TraesCS1A02G137900	10.87	9.6	11.045	10.81	13.265	11.22	13.43	11.475	0.252356	8.49284e-09		-0.212678	2.2429e-06		0.260438	5.85364e-09		-0.0941628	0.0784057		0.141924	0.00467856		0.0939363	0.0588047		-0.157289	0.000502608		0.00113026	1
TraesCS1A02G138000	11.825	13.835	11.585	11.905	8.625	8.92	6.605	9.185	-0.779432	1.86201e-18		0.0751305	0.498659		-0.454444	1.22264e-07		0.192245	0.0222541		-0.571559	9.76093e-12		-0.459199	6.38033e-08		0.45015	4.99918e-06		0.129918	0.154313
TraesCS1A02G138100	6.035	1.33	6.705	4.295	1.245	3.72	0.825	4.71	-3.04963	3.80223e-147	down	1.59969	5.72772e-37	up	-2.29494	3.55119e-95	down	-2.09506	1.31299e-80	down	1.39981	4.35976e-29	up	0.15249	0.111862		2.58351	3.87574e-85	up	-0.618608	1.78854e-14
TraesCS1A02G138200	5.305	7.355	4.56	4.735	6.46	5.33	4.74	4.24	0.0886354	0.355497		-0.254432	0.000770899		0.251923	0.000769735		0.550844	1.37285e-14		-0.553353	8.7613e-15		-0.188874	0.0396137		-0.0980736	0.315313		0.179435	0.0612579
TraesCS1A02G138300	0.425	0.365	0.295	0.285	1.735	0.225	1.09	0.155	1.84257	3.37786e-14	up	-2.8947	1.22395e-35	down	2.02177	4.476e-24	up	-0.0690319	0.927936		-0.803896	0.0273803		-0.904912	0.0365466		-2.75583	4.16024e-21	down	-0.00835118	1
TraesCS1A02G138400	8.8	7.15	8.01	6.765	7.84	7.64	5.555	7.155	-0.559259	1.16545e-59		-0.0035629	1		-0.202022	1.84876e-10		-0.238387	4.10906e-13		0.0328021	0.407834		0.0882922	0.0158473		0.427493	5.77125e-32		-0.220058	8.45814e-11
TraesCS1A02G138500	5.195	5.475	5.205	6.24	5.47	5.915	5.18	4.95	-0.0405945	0.701557		0.135405	0.10638		0.0439918	0.668357		0.136803	0.126563		0.0425935	0.683922		-0.323132	5.56549e-05		0.00785713	1		0.290395	0.000323768
TraesCS1A02G138600	15.055	19.72	16.325	17.535	17.17	17.375	19.8	17.035	0.228412	6.25001e-08		0.0608694	0.210692		0.145009	0.00173395		0.454009	2.61186e-25		-0.248131	6.01457e-09		-0.0454534	0.368534		-0.143068	0.00104832		0.130797	0.00543286
TraesCS1A02G138800	70.53	37.405	50.495	41.745	79.25	60.34	61.515	28	0.252478	1.63727e-22		-0.367698	2.34387e-55		0.142243	4.91132e-10		-0.821253	5.45352e-200		0.595798	6.705e-98		-0.569794	1.24383e-64		-1.06436	5.56944e-269	down	-0.242083	6.82279e-17
TraesCS1A02G139100	14.385	27.835	14.725	17.785	8.74	14.52	9.41	13.17	-0.67093	9.18797e-29		0.731438	1.61916e-31		-0.716843	2.49031e-30		1.04369	1.52633e-108	up	-1.0291	4.09572e-106	down	-0.44583	3.80835e-16		0.52688	1.88757e-16		0.301779	1.74131e-08
TraesCS1A02G139200	5.42	1.845	5.065	5.4	0.16	0.62	0.005	0.35	-9.80121	1.96466e-117	down	2.00598	5.4889e-10	up	-5.10418	1.69093e-168	down	-1.44559	2.71257e-46	down	-1.65261	2.21463e-21	down	-3.94628	2.04054e-147	down	5.99967	3.00394e-12	up	0.144741	0.110059
TraesCS1A02G139300	24.505	21.345	30.83	25.555	31.87	27.68	33.68	24.635	0.203546	2.2127e-06		-0.290099	2.9687e-11		0.38476	1.85446e-18		-0.0329942	0.613052		0.127654	0.0108881		-0.0211434	0.756497		-0.306187	7.15756e-12		-0.0814983	0.122793
TraesCS1A02G139400	11.465	13.02	13.775	11.265	8.07	8.94	9.525	10.825	-0.571847	3.12265e-43		0.173109	0.000707782		-0.539544	8.10772e-32		0.250626	2.54175e-09		-0.617061	5.04238e-45		-0.0526599	0.285375		0.255444	2.62544e-08		-0.263743	1.44722e-10
TraesCS1A02G139500	3.88	5.155	4.12	5.12	8.25	6.715	6.71	8.29	0.642623	2.11834e-38		-0.106543	0.0225555		0.924119	5.4916e-76		0.0856143	0.215168		0.731962	2.73927e-45		0.771748	4.32867e-54		0.162504	0.000395231		0.0333789	0.701461
TraesCS1A02G139600	14.2	20.205	11.255	14.8	16.27	16.755	13.175	14.16	0.16535	0.0129272		0.0625808	0.325725		0.189323	0.00140536		0.587927	1.37258e-26		-0.336023	2.84711e-10		-0.0829852	0.214353		0.162482	0.012063		0.410817	9.46475e-11
TraesCS1A02G139700	3.35	3.795	3.69	4.81	3.63	2.975	4.13	3.77	0.130752	0.271432		-0.245065	0.0525162		0.101127	0.451386		0.233965	0.0636414		-0.377903	0.00202482		-0.317367	0.00344003		-0.0437509	0.777115		0.404368	0.000226612
TraesCS1A02G139900	6.83	12.75	7.565	11.39	50.045	74.19	33.185	158.33	2.09604	0	up	0.59416	1.05143e-108		2.84934	0	up	0.976281	8.70949e-45		2.46722	0	up	3.80696	0	up	2.33299	0	up	0.622068	2.15051e-19
TraesCS1A02G140200	13.105	46.5	7.15	6.655	10.655	3.94	2.26	3.42	-1.6958	1.36975e-44	down	-1.44703	1.46819e-50	down	-0.287225	9.67986e-05		1.88614	0	up	-3.6204	0	down	-0.952127	1.58162e-16		0.651892	2.10611e-05		-0.0917854	0.459545
TraesCS1A02G140300	3	7.815	2.645	1.89	2.63	0.47	0.745	0.585	-1.79111	0.00297134	down	-2.56962	0.000202836	down	-0.108831	0.892052		1.48627	1.08508e-05	up	-4.16472	1.76075e-15	down	-1.73752	0.0188334	down	-0.392302	0.744904		-0.445893	0.475812
TraesCS1A02G140600	0.715	0.98	0.73	1.02	0.585	0.98	0.76	1.495	0.0304034	0.922943		0.778492	1.1739e-08		-0.323179	0.0350891		0.527677	7.95706e-05		-0.0723643	0.642072		0.554659	2.71294e-07		1.04407	6.78666e-20	up	0.519812	8.10973e-05
TraesCS1A02G140700	2.175	6.43	4.365	2.685	2.6	2.62	0.545	12.165	-3.57929	7.98726e-23	down	0.557409	0.0202812		-0.0433231	0.957658		1.12335	1.11924e-07	up	-0.609262	0.00198969		1.46854	1.97787e-19	up	4.96767	2.06413e-64	up	-0.0801699	0.831454
TraesCS1A02G140900	2.035	3.74	2.075	2.665	1.485	1.88	1.335	1.785	-0.717304	5.92786e-12		0.413392	0.000136584		-0.501909	1.73135e-06		0.985731	2.18419e-33		-1.07425	2.28022e-38	down	-0.635972	6.77859e-12		0.503126	8.2959e-06		0.421794	2.9829e-06
TraesCS1A02G141000	0.6	0.7	0.56	0.825	2.095	1.16	1.91	1.035	1.71797	5.43137e-11	up	-0.839235	0.000168834		1.79039	2.55429e-12	up	0.302699	0.47455		0.648456	0.0334946		0.306316	0.353273		-0.857703	0.000296103		0.553947	0.146314
TraesCS1A02G141100	23.865	10.655	27.785	4.725	1.73	9.51	0.7	3.26	-5.2758	0	down	2.55846	2.93087e-76	up	-3.9473	4.45364e-291	down	-0.918806	1.25984e-43		-0.47004	4.67087e-08		-0.543966	9.2398e-05		2.41833	2.67583e-27	up	-2.31351	7.52871e-187	down
TraesCS1A02G141300	3.695	1.58	4.58	1.715	0.45	1.42	0.58	1.71	-2.93527	2.16025e-113	down	1.66349	1.8944e-17	up	-3.07831	2.29354e-92	down	-1.12942	5.97549e-24	down	-0.285403	0.0622766		0.0321513	0.913069		1.55999	8.34025e-20	up	-1.40743	1.34683e-43	down
TraesCS1A02G141400	4.31	7.235	5.605	5.975	3.45	6.21	3.605	8.94	-0.788032	1.85414e-36		0.962783	2.57897e-53		-0.458754	3.223e-11		0.660665	5.71177e-30		-0.156636	0.00492054		0.621152	2.65435e-36		1.5029	2.00901e-155	up	0.0937115	0.14645
TraesCS1A02G141600	3.18	1.71	2.205	2.94	2.34	9.33	1.35	5.425	-0.73062	2.92734e-05		2.02062	9.98559e-83	up	-0.46932	0.000988202		-0.850848	3.90456e-08		2.40215	4.4871e-97	up	0.895188	1.3373e-14		2.06383	1.2597e-49	up	0.438024	0.00468211
TraesCS1A02G141700	21.05	20.855	25.485	27.915	37.76	17.5	55.735	15.53	0.503407	9.84053e-21		-0.92373	9.74274e-52		0.638849	4.94574e-28		0.636208	3.13326e-26		-0.921089	6.96071e-49		-0.986628	2.52644e-47		-1.32518	1.34701e-96	down	0.164857	0.00988526
TraesCS1A02G141900	1.68	4.075	2.11	1.47	4.09	1.02	4.795	1.245	1.15511	1.63682e-13	up	-1.98414	1.78434e-23	down	1.25708	8.5101e-13	up	1.3468	4.66599e-14	up	-2.07386	4.7257e-25	down	-0.241039	0.402626		-1.89633	2.70853e-25	down	-0.500176	0.0352666
TraesCS1A02G142000	21.425	9.745	27.72	24.09	8.21	10	7.545	11.915	-1.8747	6.35212e-244	down	0.264352	0.000479895		-1.37672	3.08353e-118	down	-1.0134	3.03123e-69	down	-0.0989741	0.2064		-0.974771	3.65372e-74		0.71766	1.0095e-23		-0.182271	6.1028e-05
TraesCS1A02G142200	3.46	3.65	2.41	2.645	2.835	4.08	2.43	3.55	0.00161282	1		0.573452	2.3605e-17		-0.254672	0.000502193		0.148307	0.0463838		0.170473	0.0120892		0.496638	1.27539e-11		0.639987	4.73976e-18		0.144962	0.117309
TraesCS1A02G142300	1.68	0.965	1.245	1.495	4.5	3.015	3.715	3.265	1.76254	8.31467e-37	up	-0.677783	1.83736e-10		1.64362	1.98981e-40	up	-0.385183	0.0523338		1.35102	1.52611e-18	up	1.09817	1.77956e-17	up	0.0202481	0.943367		0.684616	0.000162933
TraesCS1A02G142400	13.385	2.42	15.88	5.415	5.745	24.855	5.115	20.06	-1.68197	8.9639e-233	down	2.15636	0	up	-1.26813	1.49926e-125	down	-2.41706	9.36757e-289	down	3.30529	0	up	1.8728	0	up	2.02875	0	up	-1.52601	7.01213e-198	down
TraesCS1A02G142500	10.915	9.345	8.39	9.6	8.73	10.01	6.4	6.66	-0.420937	8.05935e-08		0.224392	0.00204131		-0.345118	6.08498e-07		-0.147781	0.0455413		0.027055	0.799157		-0.522702	8.85387e-12		0.123228	0.179691		0.224992	0.0032408
TraesCS1A02G142600	19.305	18.94	21.025	18.44	25.015	23.225	29.46	23.79	0.516985	7.52659e-22		-0.0383796	0.583614		0.339441	6.33126e-09		-0.0301784	0.751843		0.33124	5.96464e-08		0.413231	1.90548e-11		-0.296601	4.04826e-08		-0.192848	0.00418297
TraesCS1A02G142700	19.8	23.825	19.72	22.565	6.63	11.89	9.095	16.86	-0.741153	6.64543e-40		0.860428	8.5643e-37		-1.25149	1.02131e-87	down	0.309635	9.99955e-10		-0.700695	1.0166e-39		0.114482	0.0222671		1.04442	2.0369e-81	up	0.188787	0.000272062
TraesCS1A02G142800	0.99	2.215	0.995	1.405	0.905	1.39	0.895	1.915	-0.153715	0.248283		0.617156	3.06202e-08		-0.172817	0.182224		1.20816	1.01075e-36	up	-0.763825	8.33577e-18		0.484619	2.2024e-07		1.19857	1.9345e-31	up	0.560233	5.48001e-07
TraesCS1A02G142900	13.3	11.13	17.025	15.97	17.83	9.22	17.27	8.22	-0.0142635	0.822842		-0.925338	2.6794e-86		0.402171	1.33916e-20		-0.187044	0.000266784		-0.336123	6.91129e-10		-0.951199	1.40589e-79		-1.01159	1.53046e-93	down	-0.0746504	0.123634
TraesCS1A02G143000	8.81	8.52	11.475	8.435	10.045	10.235	13.935	11.63	0.244066	9.32909e-12		0.0560358	0.217889		0.160437	0.000187523		0.0313108	0.592794		0.185162	2.02464e-05		0.471046	2.20107e-30		-0.192852	1.63787e-07		-0.419832	6.73949e-25
TraesCS1A02G143100	0.885	4.225	1.095	0.895	2.135	2.33	1.82	4.31	0.695629	0.00135916		0.146961	0.476071		1.25448	9.63835e-09	up	2.29734	2.45036e-35	up	-0.8959	1.19773e-09		2.28778	3.76908e-36	up	1.31795	7.97863e-18	up	-0.274203	0.401234
TraesCS1A02G143200	2.455	2.395	0.16	0.145	1.91	2.745	0.14	0.095	-0.220369	0.664807		0.540194	1.26759e-07		-0.379822	0.000338505		0.0478168	0.744535		0.112556	0.302608		-0.679901	0.17463		-0.558818	0.275014		-0.0992866	0.930624
TraesCS1A02G143300	8.55	36.99	9.65	13.515	5.39	4.125	5.29	6.795	-0.894719	3.4767e-33		-0.317574	0.000798836		-0.682921	4.7579e-19		2.01855	0	up	-3.01904	0	down	-0.986528	2.98574e-52		0.466042	2.88115e-08		0.55785	7.30862e-21
TraesCS1A02G143400	1.82	1.865	1.27	1.625	2.33	2.16	1.705	1.955	0.397793	2.32067e-17		-0.0749094	0.0725634		0.315133	4.81581e-15		0.116448	0.0107476		0.123776	0.00377237		0.266905	1.41804e-09		0.259802	2.32442e-09		0.390689	5.96276e-16
TraesCS1A02G143500	21.565	12.99	22.33	22.175	33.54	19.08	30.915	15.61	0.609043	5.31938e-36		-0.800947	3.06495e-59		0.747538	6.44238e-53		-0.17229	0.00626132		0.118882	0.0638433		-0.570805	7.55051e-24		-0.905188	2.22168e-66		0.27466	4.9462e-07
TraesCS1A02G143600	1.85	0.76	1.725	2.245	0.43	0.35	0.115	0.275	-3.89997	1.09704e-45	down	-0.252517	0.494429		-2.12963	1.2405e-26	down	-1.18362	2.05169e-11	down	-1.19853	8.68994e-06	down	-3.00148	2.21907e-45	down	1.31238	0.00457796	up	0.413883	0.00424313
TraesCS1A02G143700	2.735	1.85	1.875	2.83	3.295	1.795	3.485	1.14	0.871104	4.58516e-10		-0.846823	7.10693e-09		0.250229	0.0704301		-0.447846	0.00510995		-0.148748	0.455719		-1.32749	7.50853e-15	down	-1.56913	2.11634e-22	down	0.629469	4.87715e-05
TraesCS1A02G143800	5.925	8.275	5.44	6.27	8.355	8.295	5.37	8.91	-0.0439164	0.807295		0.0128131	0.991898		0.478841	6.45393e-06		0.567736	1.41891e-07		-0.0760809	0.522371		0.511353	8.4041e-07		0.795957	7.54753e-14		0.240688	0.062967
TraesCS1A02G143900	18.5	6.355	15.325	17.245	22.24	13.54	17.975	7.6	0.200517	1.76775e-05		-0.688917	1.82527e-52		0.243652	9.64926e-09		-1.43263	1.22007e-138	down	0.987362	3.82982e-57		-1.1839	3.16168e-99	down	-1.17917	3.00635e-100	down	0.205246	2.76972e-05
TraesCS1A02G144000	3.25	2.745	2.95	3.175	2.155	2.85	1.78	2.295	-0.756662	1.97426e-28		0.430307	2.11586e-10		-0.621462	7.07018e-22		-0.172252	0.00869851		-0.0189025	0.871058		-0.461203	1.59983e-12		0.428389	1.48207e-08		0.13293	0.0499046
TraesCS1A02G144100	4.705	0.91	4.285	0.235	0	0	0	0	-9.55315	8.27396e-69	down	0	1		-9.7077	4.94894e-72	down	-2.28683	8.03595e-50	down	-7.40614	5.82767e-19	down	-5.30343	8.19207e-06	down	0	1		-4.17541	3.76352e-82	down
TraesCS1A02G144500	0.305	0.145	0.165	0.125	0.945	0.44	0.75	0.76	2.13085	8.3129e-12	up	-1.06226	8.35136e-06	down	1.61041	4.04094e-10	up	-0.975991	0.028384		1.52414	7.28922e-05	up	2.57432	4.4461e-14	up	0.0789519	0.809091		-0.364523	0.59907
TraesCS1A02G144700	0.7	3.06	1.275	2.09	0.9	0.505	1.98	1.4	0.575044	0.00405343		-0.848685	0.00591582		0.339831	0.25532		2.163	5.65416e-27	up	-2.67185	2.82738e-34	down	-0.626247	0.00152707		-0.44542	0.0294859		0.755871	0.000179033
TraesCS1A02G144800	5.3	2.62	5.85	5.875	0.6	1.585	0.555	1.635	-3.52936	2.22839e-244	down	1.3937	4.83589e-20	up	-3.25962	1.60975e-198	down	-0.993937	3.11007e-39		-0.871978	1.43384e-16		-1.91247	5.94612e-116	down	1.60804	1.02046e-25	up	-0.00884869	1
TraesCS1A02G145000	21.745	14.165	18.59	25.825	74.325	41.04	55.53	28.095	1.499	0	up	-0.806548	3.34499e-244		1.69763	0	up	-0.682465	2.78656e-54		1.57355	0	up	0.0896858	0.0164482		-0.978683	3.9236e-252		0.430631	6.78299e-30
TraesCS1A02G145300	19.74	21.81	16.555	22.645	185.33	0.01	130.73	0	2.95531	0	up	-14.0464	0	down	3.21475	0	up	0.213163	1.60717e-05		-11.0448	6.39766e-280	down	-11.9954	2.31818e-242	down	-14.4602	0	down	0.490514	7.70309e-24
TraesCS1A02G145500	2.835	2.81	2.985	3.275	1.945	2.78	1.845	3.05	-0.725443	6.59668e-22		0.539537	3.60587e-12		-0.566742	1.57945e-13		0.0562915	0.534915		-0.0834963	0.301514		-0.0981808	0.182466		0.789623	8.57272e-25		0.162361	0.0273173
TraesCS1A02G145600	0.54	0.75	0.285	0.26	0.17	0.555	0.2	0.44	-0.554175	0.508255		1.7517	0.00785945	up	-1.6737	0.0114157	down	0.539277	0.303295		-0.461278	0.363238		0.75546	0.270184		1.17384	0.0892822		-0.135793	0.96457
TraesCS1A02G145800	12.745	115.65	6.895	9.225	27.845	16.915	11.58	15.095	0.878755	2.64581e-32		-0.552628	1.70315e-33		1.1236	4.53248e-111	up	2.96725	0	up	-2.39628	0	down	0.785843	1.27543e-32		0.409083	3.76557e-11		0.501995	1.50565e-09
TraesCS1A02G145900	3.56	9.37	3.71	2.7	6.615	5.18	5.215	6.835	0.181318	0.49465		-0.400308	0.0357966		1.20858	5.00906e-09	up	1.42599	3.45794e-12	up	-0.617713	0.000702855		0.856743	0.000156658		0.481216	0.0249786		-0.19421	0.563334
TraesCS1A02G146200	5.71	5.66	5.17	5.685	4.82	6.19	3.995	4.86	-0.407175	2.27172e-08		0.384696	1.36334e-08		-0.26872	0.000114302		0.0589777	0.475418		0.0569985	0.461732		-0.219225	0.00207203		0.357383	2.66688e-06		0.169433	0.0216903
TraesCS1A02G146400	1.035	1.995	0.785	1.015	1.165	1.35	0.945	1.39	0.229325	0.141968		0.247048	0.0592297		0.141868	0.334918		1.01565	1.02109e-18	up	-0.626732	7.46688e-09		0.462825	0.000354453		0.631043	1.1887e-06		0.397542	0.0111751
TraesCS1A02G146600	7.4	9.165	9.195	8.62	5.125	6.645	3.99	8.31	-1.22028	4.61279e-56	down	0.42893	1.50696e-07		-0.529687	2.32042e-11		0.308112	2.03717e-05		-0.408869	1.50433e-08		-0.0606069	0.454976		1.08636	2.69725e-40	up	-0.0733104	0.377388
TraesCS1A02G146800	1.165	1.465	2.57	3.315	0.785	0.455	0.88	0.89	-1.56106	1.66769e-05	down	-0.750805	0.248024		-0.567125	0.264848		0.453688	0.332185		-1.77162	0.000513706	down	-1.88333	5.4283e-08	down	0.074306	0.971136		0.39657	0.199842
TraesCS1A02G146900	2.635	5.07	2.65	2.59	1.815	2.22	1.385	2.74	-0.959264	1.88011e-18		0.343231	0.00236703		-0.602927	7.29831e-09		1.03634	8.93191e-39	up	-1.29604	5.11938e-55	down	0.093817	0.391076		1.08934	4.41435e-23	up	0.0362632	0.838055
TraesCS1A02G147000	123.37	145.845	113.725	155.895	171.265	117.14	160.47	94.235	0.469914	5.95424e-88		-0.527548	2.07422e-112		0.46001	4.89653e-88		0.324625	3.48742e-40		-0.392164	6.95032e-57		-0.729066	1.7441e-179		-0.710755	6.18258e-173		0.488225	6.4627e-93
TraesCS1A02G147400	9.78	7.41	9.25	9.04	4.155	4.89	2.79	1.915	-1.79155	7.2374e-94	down	0.204409	0.0431107		-1.23508	2.59637e-56	down	-0.304832	1.79628e-05		-0.725838	1.34326e-18		-2.25988	2.78683e-117	down	-0.462737	0.000787388		0.00559145	1
TraesCS1A02G147500	5.38	4.77	4.43	4.905	3.515	5.21	3.615	4.63	-0.332223	2.50934e-06		0.593808	3.6992e-18		-0.639143	2.72191e-21		-0.0936089	0.194705		0.0482739	0.539986		-0.0812207	0.268977		0.428718	1.57396e-09		0.177716	0.0126748
TraesCS1A02G147600	0.415	0.545	0.725	0.885	0.43	0.61	0.505	1.365	-0.538919	0.150222		0.514104	0.230051		0.0326174	1		0.487231	0.296487		0.0594906	0.972711		0.618935	0.0251821		1.49989	9.12629e-07	up	0.34204	0.374063
TraesCS1A02G147700	5.35	3.005	4.055	4.715	6.88	5.805	4.295	5.3	0.0563716	0.723793		-0.223885	0.0288159		0.344449	0.000627359		-0.747472	1.43703e-09		0.868036	4.32359e-13		0.164962	0.168666		0.363598	0.00157805		0.255007	0.0489108
TraesCS1A02G148000	16.165	13.895	14.56	17.485	26.08	17.94	21.555	13.325	0.539013	5.92904e-46		-0.513438	2.48334e-49		0.668697	7.83275e-79		-0.128135	0.00430191		0.283394	9.15463e-12		-0.380947	1.17554e-19		-0.620522	1.96361e-55		0.299438	3.00889e-13
TraesCS1A02G148300	0.81	0.945	0.2	0.58	0.66	1.155	0.635	0.765	1.60648	7.74471e-05	up	0.825529	0.00223837		-0.322791	0.310223		0.273413	0.388154		0.229325	0.416487		0.405941	0.222073		0.346222	0.289451		1.54676	0.000380425	up
TraesCS1A02G148400	77.925	48.89	75.215	118.46	115.035	67.475	120.29	57.935	0.653503	7.54575e-69		-0.751165	2.27718e-81		0.557954	1.0654e-48		-0.576555	1.71135e-33		0.383344	1.37607e-14		-1.03421	2.22344e-141	down	-0.999871	2.82972e-133		0.687843	7.09918e-75
TraesCS1A02G149000	0.375	0.525	0.5	0.535	0.41	0.6	0.74	0.48	0.544706	0.116528		0.565997	0.156126		0.107083	0.887667		0.548745	0.215347		0.124334	0.821336		-0.140547	0.798631		-0.535637	0.134888		0.149616	0.80944
TraesCS1A02G149100	6.565	5.045	5.765	6.585	4.34	6.245	3.57	7.28	-0.713636	7.48813e-15		0.541787	7.17355e-10		-0.611896	1.19291e-12		-0.297735	0.000649994		0.227626	0.010298		0.162859	0.0442934		1.09258	2.01898e-35	up	0.216083	0.0134522
TraesCS1A02G149200	25.83	26.685	26.64	30.98	39.22	25.45	43.195	24.2	0.670572	8.25418e-60		-0.600461	1.23844e-43		0.582208	1.5586e-41		0.123945	0.0168635		-0.142198	0.00495323		-0.352797	1.02266e-13		-0.771146	1.28125e-71		0.252223	6.98283e-08
TraesCS1A02G149300	80.04	14.095	104.065	56.455	2.93	21.205	2.575	11.975	-5.32069	0	down	2.941	0	up	-4.8258	0	down	-2.54412	0	down	0.659318	3.63672e-93		-2.18414	0	down	2.20283	0	up	-0.933718	0
TraesCS1A02G149800	3.995	3.825	4.49	3.345	0.405	6.495	0.565	7.585	-3.04523	8.71775e-134	down	4.05711	6.69662e-235	up	-3.3631	9.11763e-128	down	-0.00358705	1		0.697596	3.19004e-22		1.20007	6.39152e-64	up	3.84481	1.34049e-263	up	-0.400496	1.69188e-06
TraesCS1A02G150100	0.235	0.48	0.49	0.115	1.44	3.355	3.955	6.08	2.97942	5.24961e-81	up	1.25384	7.00194e-23	up	2.58103	1.14773e-25	up	1.12712	0.00100819	up	2.70775	3.17998e-59	up	5.77177	8.74325e-169	up	0.675552	5.60702e-15		-2.1168	1.30356e-07	down
TraesCS1A02G150200	3.625	4.21	3.295	2.095	2.215	2.095	3.13	2.555	-0.113044	0.29219		-0.0650535	0.682443		-0.728179	1.95809e-12		0.318774	0.000554597		-1.11201	3.68329e-28	down	0.287638	0.0177651		-0.218224	0.0482222		-0.618906	1.50832e-08
TraesCS1A02G150400	0.825	1.675	0.59	0.375	0.65	1.33	0.325	2.175	-0.880338	0.00126717		1.0402	2.95747e-08	up	-0.346408	0.122628		1.12783	1.74646e-11	up	-0.434037	0.00466991		2.57323	2.47303e-42	up	2.8067	2.88936e-47	up	-0.646869	0.0249657
TraesCS1A02G150500	0.375	0.57	0.155	0.52	1.2	0.3	0.97	0.98	2.58333	2.50488e-05	up	-1.94463	0.00012598	down	1.65912	0.000559115	up	0.683917	0.309164		-0.969425	0.138149		0.918959	0.0606116		0.074306	0.944476		1.73868	0.0280302	up
TraesCS1A02G150600	17.155	18.35	15.44	16.285	21.645	14.33	21.545	10.81	0.440353	5.04605e-31		-0.570638	9.61807e-47		0.279526	2.19114e-13		0.243426	1.02986e-09		-0.534538	1.08122e-38		-0.586263	7.44548e-39		-0.88363	7.43365e-98		0.142986	0.00111229
TraesCS1A02G150800	3.975	0.375	4.26	0.34	1.615	12.74	1.51	8.25	-1.54373	5.39224e-47	down	3.08674	0	up	-1.27142	1.09797e-30	down	-3.409	1.28939e-96	down	5.22432	0	up	4.70403	8.70225e-253	up	2.48567	8.62817e-156	up	-3.7621	6.63154e-124	down
TraesCS1A02G150900	193.025	170.705	176.675	101.825	37.705	201.69	17.345	183.97	-3.36512	0	down	2.54524	0	up	-2.40238	0	down	-0.17418	6.7797e-39		0.317041	1.08542e-132		0.910328	0		3.44531	0	up	-0.830139	0
TraesCS1A02G151000	10.135	14.28	10.08	9.445	8.98	10.115	7.085	11.285	-0.549592	6.27842e-11		0.195763	0.0212026		-0.202873	0.0150502		0.581433	6.70625e-16		-0.588543	2.60693e-16		0.295521	0.000194593		0.772318	1.08741e-20		-0.0727955	0.487042
TraesCS1A02G151100	2.83	1.475	3.34	2.875	2.78	3.07	3.025	2.7	-0.175896	0.0167681		0.169369	0.0329883		-0.0543356	0.558025		-0.865765	5.1537e-22		0.980799	4.13298e-29		-0.0798716	0.369053		-0.0848358	0.32062		-0.180861	0.0231527
TraesCS1A02G151200	2.97	1.315	3.235	2.935	2.055	2.82	2.215	1.715	-0.576991	1.7077e-08		0.484607	1.28637e-05		-0.558989	2.41004e-07		-1.06272	1.02167e-18	down	0.988335	4.90336e-16		-0.761647	2.29602e-11		-0.291497	0.0220403		-0.106842	0.379323
TraesCS1A02G151400	2.3	5.695	3.475	4.74	1.47	1.985	2.26	7.195	-0.642852	3.4325e-05		0.452182	0.0317583		-0.652277	0.000864622		1.37526	1.6874e-23	up	-1.57536	1.33175e-28	down	0.622978	1.1522e-08		1.74292	1.12012e-41	up	0.47709	0.000444345
TraesCS1A02G151500	3.995	2.34	5.56	5.695	3.945	3.5	4.07	3.57	-0.49312	6.8043e-08		-0.161697	0.163654		-0.0313414	0.852671		-0.656353	2.6469e-08		0.463315	0.000169772		-0.671166	2.56907e-12		-0.124188	0.283338		0.0538569	0.664916
TraesCS1A02G151600	0.745	0.89	1.08	0.975	1.255	1.315	1.54	1.095	0.492979	0.00298157		0.100015	0.641393		0.7183	0.000184709		0.290764	0.223951		0.527551	0.00504465		0.18127	0.394115		-0.409397	0.0163144		-0.0976882	0.735826
TraesCS1A02G151700	3.695	8.455	2.58	4.425	5.485	5.54	2.915	6.12	0.156025	0.603875		0.0284403	0.967044		0.577009	0.00338683		1.26354	5.38639e-13	up	-0.658089	3.96524e-05		0.465093	0.0132359		1.11164	2.61011e-08	up	0.802573	0.000537019
TraesCS1A02G152000	2.695	3.185	2.425	3.58	1.6	2.09	1.745	2.805	-0.510409	6.14945e-06		0.40779	0.00104672		-0.777702	5.09751e-12		0.299823	0.00298735		-0.669735	7.41861e-11		-0.37541	7.0627e-05		0.724945	6.38722e-11		0.589945	6.82966e-10
TraesCS1A02G152100	18.23	8.54	20.975	25.175	6.355	2.43	4.59	1.275	-2.25252	0	down	-1.28101	9.53151e-43	down	-1.60007	1.25027e-177	down	-1.04042	6.30295e-87	down	-1.84065	4.13233e-100	down	-4.35911	0	down	-1.9122	4.13064e-56	down	0.194388	1.0366e-06
TraesCS1A02G152200	8.27	9.87	9.565	8.17	8.015	11.23	7.98	13.27	-0.276227	2.02603e-09		0.545296	1.77509e-33		-0.103615	0.0453904		0.133678	0.00946488		0.308003	8.10395e-12		0.730023	7.0523e-61		0.684247	1.4273e-55		-0.322003	1.57906e-11
TraesCS1A02G152500	7.545	5.905	9.69	8.17	11.11	8.375	10.325	9.29	0.055244	0.105547		-0.379865	5.0839e-31		0.524516	1.71056e-55		-0.272195	1.30147e-11		0.416845	4.38998e-27		0.19273	4.80361e-08		-0.077734	0.024397		-0.215221	5.61364e-10
TraesCS1A02G152600	0.25	11.115	5.37	25.11	0.15	0.275	4.955	0.785	0.00630198	1		1.1492	0.238501		-1.54281	0.071914		5.07061	2.96653e-84	up	-5.46423	2.1238e-85	down	-4.89866	2.93655e-165	down	-2.72534	1.1094e-25	down	2.17962	3.97099e-89	up
TraesCS1A02G152800	0.49	0.15	0.83	0.12	1.425	11.715	10.675	239.155	3.68639	8.22674e-137	up	3.09102	7.33424e-130	up	1.51145	1.74838e-07	up	-1.64092	0.00213594	down	6.24339	2.31144e-168	up	10.9928	0	up	4.57674	0	up	-2.72968	9.68977e-09	down
TraesCS1A02G152900	1.27	0.815	1.415	1.28	3.32	2.825	3.16	3.195	1.12106	1.11048e-61	up	-0.207682	0.000502726		1.35339	1.90403e-84	up	-0.564293	3.7167e-08		1.71	1.83295e-97	up	1.33159	4.16378e-79	up	0.0912096	0.138374		-0.119318	0.256102
TraesCS1A02G153000	1.61	0.38	1.63	0.84	0.31	0.895	0.38	1.055	-2.14036	6.93866e-36	down	1.54009	5.38317e-13	up	-2.38974	1.55572e-39	down	-2.01613	1.76405e-30	down	1.16648	1.65887e-08	up	0.34663	0.0415627		1.5722	1.04002e-15	up	-0.91479	2.61687e-10
TraesCS1A02G153100	32.605	16.49	23.445	15.24	22.02	18.525	23.29	20.525	-0.0189844	0.658047		-0.214073	2.74456e-09		-0.608534	1.18967e-88		-0.739482	5.25936e-118		-0.0831252	0.0362202		0.634131	1.68798e-62		0.0149388	0.751141		-0.638177	1.26338e-66
TraesCS1A02G153300	21.825	13.485	22.95	20.405	19.67	15.91	19.17	16.905	-0.305376	1.81359e-11		-0.279606	3.31705e-08		-0.174547	0.00021595		-0.606347	8.68969e-33		0.152193	0.00848996		-0.265705	9.52606e-08		-0.101492	0.0553499		-0.141163	0.00357444
TraesCS1A02G153600	6.15	8.145	6.6	4.77	7.23	8.04	9.665	8.015	0.415633	1.52318e-06		0.222212	0.0180959		0.115537	0.270225		0.460652	7.48095e-07		-0.122902	0.195886		0.655731	2.34594e-11		-0.148678	0.0977199		-0.388776	0.000236803
TraesCS1A02G153700	0	0	0	0	0	0	0	0	0	1		0	1		0	1		0	1		0	1		0	1		0	1		0	1
TraesCS1A02G153800	1.27	0.995	1.2	0.67	0.58	0.545	0.5	0.62	-1.28786	5.95816e-09	down	-0.0578034	0.924421		-1.14427	9.12234e-08	down	-0.2242	0.305969		-0.977877	2.94535e-05		-0.115124	0.74244		0.371898	0.200073		-0.800835	0.000235008
TraesCS1A02G153900	10.93	9.255	10.69	12.145	10.475	10.065	9.58	10.745	-0.188357	7.38214e-05		-0.0274382	0.662014		-0.0847573	0.0845272		-0.15362	0.00231401		0.0414246	0.480603		-0.168704	0.000255733		0.234773	1.12982e-06		0.21512	2.88897e-06
TraesCS1A02G154100	1.105	0.7	0.93	0.91	1.52	1.115	1.025	1.055	0.114058	0.632896		-0.415458	0.0173829		0.430604	0.0124306		-0.572212	0.00772565		0.587358	0.00520283		0.210056	0.338708		0.10356	0.665831		0.00756201	1
TraesCS1A02G154200	1.36	2.365	1.16	1.505	1.445	2.09	1.1	2.445	-0.10388	0.388767		0.554177	1.50951e-10		0.0718009	0.533757		0.861175	7.51053e-24		-0.235197	0.00323959		0.704422	1.22383e-17		1.21584	4.95797e-43	up	0.407537	7.30059e-05
TraesCS1A02G154300	4.965	4.735	4.275	4.43	4.44	4.875	4.34	4.12	-0.00987617	0.962587		0.162746	0.00429503		-0.191749	0.000560402		0.00521344	1		-0.0342168	0.622969		-0.107508	0.0810652		-0.0153194	0.883895		0.0823124	0.221483
TraesCS1A02G154400	22.915	16.94	21.165	21.715	15.36	15.425	14.055	13.13	-0.614668	1.78704e-61		0.030442	0.543522		-0.593171	1.24002e-60		-0.369115	1.18005e-24		-0.193615	1.69192e-06		-0.714391	4.31709e-77		-0.0340714	0.508517		0.065652	0.0928246
TraesCS1A02G154500	0.98	2.195	1.1	1.415	0.745	1.295	0.61	1.655	-0.90003	0.00042844		0.825966	0.000516614		-0.393817	0.141248		1.23099	2.39326e-10	up	-0.798843	1.11736e-05		0.250805	0.231382		1.50618	9.18852e-11	up	0.355347	0.136724
TraesCS1A02G154600	0.585	0.59	0.545	0.675	0.715	0.68	0.57	1.09	0.0311393	0.976674		-0.0376307	0.930965		0.255976	0.204211		0.08993	0.759673		0.128416	0.587055		0.692026	2.54757e-05		1.00726	2.67896e-09	up	0.346374	0.112614
TraesCS1A02G154700	7.445	6.145	6.81	8.075	6.645	6.655	5.34	6.21	-0.382158	8.74099e-14		0.0331211	0.601987		-0.19583	6.44401e-05		-0.193518	0.000157164		0.0308085	0.641388		-0.375556	8.69994e-15		0.286253	1.25102e-07		0.279651	4.18667e-09
TraesCS1A02G155000	5.285	5.855	5.99	5.64	6.385	4.365	6.385	4.04	0.104984	0.30408		-0.523676	1.16709e-07		0.244237	0.0113993		0.162016	0.134601		-0.441455	2.03898e-05		-0.446976	2.2108e-05		-0.523038	2.80696e-07		0.0289211	0.892532
TraesCS1A02G155200	229.515	110.95	218.055	220.22	376.47	232.55	421.095	177.83	0.904767	0		-0.69955	0		0.681027	0		-0.800242	0		0.78172	0		-0.318327	7.0312e-85		-1.06751	0	down	0.155586	3.30508e-23
TraesCS1A02G155500	4.29	1.76	1.86	3.74	5.325	4.695	5.56	3.915	0.562697	4.41271e-06		-0.0575335	0.676828		0.359362	0.0013379		-0.51292	0.000142942		0.814748	5.51166e-11		0.556019	3.57278e-06		0.185071	0.114866		0.191749	0.226005
TraesCS1A02G155600	13.145	5.61	4.49	14.39	6.88	4.98	3.455	11.075	-0.645078	2.12041e-07		0.0173256	0.983416		-1.03281	4.83542e-25	down	-0.432357	5.96769e-06		-0.583131	2.1555e-07		-0.434353	4.48366e-07		1.29586	1.28927e-30	up	1.08514	7.72503e-32	up
TraesCS1A02G155700	0.685	0.95	2.045	0.69	0.705	0.69	0.45	4.335	-2.22403	0.0308037	down	0.0147298	1		-0.0107312	1		0.558386	0.736093		-0.554387	0.721529		2.68146	0.000569916	up	3.32223	9.63142e-05	up	-1.58325	0.128386
TraesCS1A02G155900	5.515	6.36	0.015	0	1.795	2.435	0.01	0.055	0.0979017	1		0.679309	0.000582812		-1.59569	6.84636e-23	down	0.775286	4.13835e-12		-1.69167	2.68492e-39	down	0	1		0.659269	0.707553		0	1
TraesCS1A02G156100	10.76	109.87	9.34	13.09	0.875	2.32	0.145	2.545	-6.03576	1.94885e-176	down	1.4442	4.59841e-13	up	-3.6464	5.16232e-164	down	3.42859	0	up	-5.63079	0	down	-2.37306	1.48712e-128	down	4.17994	7.1807e-43	up	0.517244	4.83067e-13
TraesCS1A02G156200	3.135	5.88	3.43	4.02	1.335	2.905	1.84	3.385	-1.11409	1.03739e-29	down	0.94756	3.07922e-20		-1.06799	1.44847e-26	down	0.997351	7.39579e-44		-1.11778	1.1086e-52	down	-0.104211	0.2098		1.42562	4.65702e-50	up	0.415739	1.86289e-07
TraesCS1A02G156300	3.24	4.955	2.335	2.9	2.815	3.265	2.54	4.22	0.0941879	0.724534		0.234682	0.243079		-0.220714	0.266177		0.698894	1.39223e-05		-0.684926	1.6997e-05		0.555962	0.00123673		0.808756	3.5739e-06		0.346982	0.116389
TraesCS1A02G156400	8.83	6.64	8.365	5.27	2.16	5.905	2.68	4.21	-1.69426	1.98111e-86	down	1.45954	2.28187e-47	up	-2.05931	1.09131e-114	down	-0.484393	2.21642e-11		-0.115374	0.189107		-0.256911	0.0100838		0.567122	2.5717e-07		-0.870227	5.02294e-30
TraesCS1A02G156500	6.41	2.575	6.53	5.425	2.705	2.69	2.935	1.965	-1.2131	3.80051e-62	down	0.08033	0.489139		-1.32921	1.59462e-68	down	-1.23804	3.57851e-58	down	-0.0108368	1		-1.49866	5.55794e-67	down	-0.525517	4.02346e-07		-0.239961	0.000356197
TraesCS1A02G156600	8.805	4.36	8.51	7.485	19.57	8.94	14.88	7.025	0.680548	1.96153e-59		-1.0262	2.73029e-150	down	1.04534	2.89076e-155	up	-0.852841	1.95996e-51		0.871977	3.86293e-54		-0.090899	0.113387		-0.921866	1.26863e-93		-0.15042	0.0053066
TraesCS1A02G156900	0.71	1.575	0.145	0.395	0.155	0.26	0.145	0.135	-0.12798	1		0.660501	0.660326		-2.12334	0.0203095	down	1.23457	0.0223417	up	-2.69741	4.65393e-05	down	-1.49608	0.197685		0.043412	1		1.41151	0.251235
TraesCS1A02G157000	0.38	1.035	1.75	0	0.695	1.385	0.255	0	-2.96099	0.477126		1.07886	0.821303		0.9462	0.920702		1.61047	0.795166		0.414586	0.98327		0	1		0	1		0	1
TraesCS1A02G157100	1.44	1.055	1.93	1.2	1.85	0.71	0.47	3.23	-2.06993	1.12346e-06	down	-1.38329	0.000559264	down	0.374294	0.305554		-0.371225	0.425222		-0.637766	0.203994		1.42447	2.86513e-06	up	2.84257	6.44248e-14	up	-0.651827	0.0898671
TraesCS1A02G157200	0.285	0.525	0.44	0.2	0.3	0.36	0.345	1.04	-0.406736	0.217641		0.276501	0.490999		0.0759346	0.924687		0.959145	0.00323865		-0.606709	0.0499547		2.39892	2.58059e-17	up	1.68425	1.25703e-11	up	-1.1214	0.00261999	down
TraesCS1A02G157500	17.55	12.37	17.185	17.105	7.13	8.605	6.195	8.69	-1.39165	2.29408e-222	down	0.405523	5.94899e-15		-1.30668	6.27368e-197	down	-0.742053	7.42435e-74		-0.159107	0.00144009		-0.877007	4.67622e-91		0.405132	8.1189e-14		-0.109506	0.00523112
TraesCS1A02G157600	5.56	6.095	5.75	4.895	5.285	8.18	5.6	6.06	-0.0376592	0.606483		0.600241	3.40469e-28		-0.0254419	0.767165		0.325893	4.20233e-08		0.248906	3.79852e-06		0.39339	2.40282e-11		0.310698	7.1099e-08		-0.120352	0.079859
TraesCS1A02G157700	6.44	8.49	6.575	8.135	8.03	3.98	6.705	2.89	-0.00360922	1		-1.01219	8.37685e-47	down	0.304595	1.65798e-06		0.441766	3.5523e-12		-1.14936	9.05205e-60	down	-1.48827	5.4925e-86	down	-1.12986	2.73582e-45	down	0.354797	1.9546e-08
TraesCS1A02G157800	1.945	2.325	1.39	1.62	1.025	1.025	0.465	0.615	-1.60254	4.56598e-05	down	0.0147298	1		-0.928269	0.00230149		0.341288	0.222434		-1.25483	1.63655e-05	down	-1.39654	0.000121152	down	0.466623	0.401594		0.260628	0.49402
TraesCS1A02G157900	8.465	20.425	8.775	15.24	7.495	9.635	4.135	9.275	-0.144284	0.169241		0.375623	6.42537e-07		-0.364197	1.27575e-06		0.139014	0.0703033		-0.127588	0.0896192		-0.482059	2.17019e-12		0.944457	5.83639e-28		1.28223	3.18523e-64	up
TraesCS1A02G158100	0	0.02	0	0	1.345	0	1.785	0	7.60474	1.18442e-21	up	-7.10359	1.1098e-16	down	7.10759	8.56557e-17	up	0	1		0	1		0	1		-7.43254	1.01627e-20	down	0	1
TraesCS1A02G158200	3.105	4.095	1.53	5.12	0.025	0.19	0.025	0.25	-5.85629	2.20751e-15	down	2.82208	0.0385624	up	-6.87293	7.68303e-28	down	0.480915	0.0132402		-4.53177	1.43038e-35	down	-4.38561	9.17129e-43	down	3.24423	0.00912535	up	1.77354	1.30859e-18	up
TraesCS1A02G158300	49.325	52.63	44.385	43.065	44.37	39.555	34.24	31.515	-0.395938	4.39437e-12		-0.146707	0.0128934		-0.16016	0.00344657		0.18833	0.000418566		-0.495196	4.48617e-20		-0.44221	2.26526e-13		-0.0580172	0.430866		-0.0117455	0.956697
TraesCS1A02G158400	5.13	12	5.365	5.86	3.88	3.815	4.095	6.14	-0.426112	1.06966e-05		-0.0113521	1		-0.416119	3.50641e-05		1.28834	1.58858e-66	up	-1.71581	3.2863e-101	down	0.0614601	0.569375		0.643877	1.16007e-11		0.156305	0.126055
TraesCS1A02G158500	10.765	6.405	7.955	9.745	16.605	10.695	12.955	7.29	0.651162	5.33932e-27		-0.546042	2.39854e-24		0.613119	7.19995e-30		-0.702389	1.19285e-23		0.769465	7.03231e-29		-0.340977	8.89335e-07		-0.714521	8.73802e-30		0.277618	6.42399e-05
TraesCS1A02G158600	4.39	25.89	4.54	4.19	10.835	9.41	10.18	18.37	1.01803	2.46994e-33	up	-0.124403	0.111653		1.23623	6.00794e-47	up	2.51312	9.27086e-280	up	-1.4013	2.12877e-128	down	2.15037	1.32237e-170	up	0.927245	2.28204e-50		-0.205094	0.0969255
TraesCS1A02G158700	34.63	11.98	41.57	38.15	21.24	19.21	22.605	14.265	-0.91201	0		-0.119725	0.00010527		-0.734649	1.78835e-182		-1.43747	0	down	0.583096	2.98986e-64		-1.41408	0	down	-0.591784	1.27874e-77		-0.089718	5.46884e-05
TraesCS1A02G158800	7.11	6.74	8.745	9	4.65	5.205	6.01	6.705	-0.558617	1.71619e-21		0.228976	0.00277773		-0.643935	2.81588e-21		-0.107849	0.131826		-0.30711	1.17779e-05		-0.393467	7.83485e-11		0.139071	0.0431604		-0.0260795	0.774117
TraesCS1A02G158900	5.025	7.27	5.575	5.98	3.355	4.58	2.81	5.225	-1.05118	2.05764e-42	down	0.446501	3.85484e-08		-0.634437	2.48803e-16		0.442664	3.33006e-11		-0.6306	2.18445e-20		-0.0749198	0.329733		1.02142	1.87042e-37	up	0.0451632	0.63632
TraesCS1A02G159000	1.045	0.91	0.76	1.145	0.165	0.395	0.685	1.4	-0.1734	0.73234		1.29484	0.0554586		-2.75797	1.98358e-08	down	-0.125838	0.80692		-1.33729	0.00160103	down	0.286428	0.383595		1.09897	0.000903265	up	0.63914	0.0862444
TraesCS1A02G159100	275.745	326.4	267.76	414.67	484.565	301.93	468.715	274.33	0.793586	1.69607e-275		-0.667268	1.85542e-203		0.818833	8.18015e-291		0.311657	1.84338e-34		-0.160092	1.82022e-10		-0.585561	8.03724e-132		-0.767632	4.99117e-245		0.611514	1.61147e-150
TraesCS1A02G159200	0.17	0.245	0.065	0.13	0.96	0.325	0.44	0.33	2.76375	2.58514e-11	up	-1.52276	4.67302e-11	down	2.49613	2.94387e-20	up	0.615513	0.158481		0.35785	0.340272		1.35973	0.000466431	up	-0.324305	0.298573		1.07971	0.0960034
TraesCS1A02G159300	43.535	57.17	46.505	66.985	62.17	44.525	51.045	57.46	0.109524	0.028987		-0.4654	1.56813e-23		0.509382	1.06859e-27		0.475451	1.14117e-22		-0.431469	3.17455e-19		-0.218302	7.35714e-07		0.227661	1.28003e-06		0.555488	2.13745e-35
TraesCS1A02G159400	2.015	3.635	2.835	2.36	2.185	2.915	2.445	3.805	-0.238466	0.0404481		0.439227	0.000205724		0.0784699	0.62074		0.916574	2.61868e-16		-0.398877	0.000138139		0.67379	3.12757e-10		0.682983	1.10014e-10		-0.229273	0.0734295
TraesCS1A02G159500	7.675	4.675	7.425	5.405	3.745	7.075	3.425	3.785	-1.02337	4.21671e-12	down	0.732575	3.06593e-07		-0.876751	2.01313e-10		-0.317625	0.0209676		0.173449	0.237584		-0.274582	0.0671363		0.632958	0.000135218		-0.115826	0.50142
TraesCS1A02G159700	0.045	0	5.56	5.08	0	0	8.01	6.425	0.524184	1.07073e-05		0	1		0	1		0	1		0	1		0.331961	0.0146797		-0.266951	0.0276161		-0.0747286	0.720504
TraesCS1A02G159800	0	0.025	28.295	31.29	0	0	62.125	22.21	1.08273	2.65291e-114	up	0	1		0	1		0	1		0	1		-0.48481	1.66301e-14		-1.43982	1.68214e-167	down	0.127713	0.0510484
TraesCS1A02G160100	0.975	1.505	0.82	1.035	1.41	1.5	0.895	1.445	0.10314	0.753146		0.115266	0.621999		0.515481	0.0136856		0.705862	0.00069539		-0.0751147	0.775663		0.486643	0.0198319		0.759505	0.000311645		0.376002	0.156486
TraesCS1A02G160200	5.6	11.225	2.84	3.86	0.91	2.105	0.765	2.965	-1.92178	1.61464e-33	down	1.20661	7.06847e-13	up	-2.63265	1.08775e-92	down	1.03006	2.60051e-48	up	-2.45609	7.35746e-165	down	-0.343482	0.00221886		2.03849	8.08825e-37	up	0.460196	4.97342e-05
TraesCS1A02G160300	77.15	38.5	71.79	67.82	0.075	0.045	0.01	0.095	-12.6526	0	down	-0.679462	0.528229		-10.0471	0	down	-0.876171	1.04558e-213		-9.85039	0	down	-9.3964	0	down	3.22051	0.00701887	up	-0.0357277	0.236026
TraesCS1A02G160400	4.285	4.835	3.615	4.715	8.835	4.315	7.55	3.705	1.04934	1.455e-30	up	-1.0072	1.2537e-32	down	1.07123	3.82617e-36	up	0.264367	0.0150693		-0.200334	0.0622565		-0.299303	0.00644565		-0.951723	9.87957e-25		0.396917	0.000354089
TraesCS1A02G160500	4.46	4.72	3.315	4.065	4.88	4.155	3.585	3.315	0.0867941	0.251347		-0.20638	0.0010308		0.103484	0.104595		0.156307	0.0159938		-0.259203	3.99798e-05		-0.292684	2.33083e-05		-0.0509807	0.546496		0.328498	2.04959e-06
TraesCS1A02G160600	6.3	8.65	6.76	7.83	5.77	6.36	5.84	8.16	0.0745142	0.282098		0.0487767	0.54145		0.0639304	0.395528		0.225248	0.00100229		-0.112541	0.104661		0.154314	0.0194715		0.124097	0.0576439		0.0442975	0.631861
TraesCS1A02G160700	11.135	19.22	10.935	8.695	11.925	15.915	9.285	15.755	-0.272152	5.05997e-09		0.461116	1.89459e-30		0.0450713	0.371332		0.837999	1.69987e-102		-0.331812	3.84175e-20		0.855074	7.16636e-86		0.822095	5.62847e-82		-0.305132	2.66624e-10
TraesCS1A02G160800	3.71	2.82	2.835	3.75	2.48	3.665	1.51	3.6	-0.551239	9.23329e-11		0.802534	3.66882e-31		-0.561321	8.69851e-15		-0.28498	0.000103514		0.526193	1.14497e-14		0.334407	6.07363e-07		1.27807	4.57189e-63	up	0.392422	2.08139e-07
TraesCS1A02G161200	6.46	4.895	2.185	2.31	15.17	20.475	1.87	2.8	-0.247616	0.135683		0.452667	1.13284e-17		1.21449	5.48314e-68	up	-0.332784	0.000770803		1.99994	7.378e-180	up	0.286374	0.0570192		0.636087	2.42916e-05		0.102096	0.634942
TraesCS1A02G161300	6.815	11.73	7.025	9.905	10.6	13.68	10.965	13.19	0.600885	8.99855e-11		0.402834	8.78681e-07		0.603574	3.54343e-10		0.863532	4.57989e-20		0.142876	0.0934455		0.432877	2.39312e-07		0.350714	1.89692e-05		0.518722	1.29743e-07
TraesCS1A02G161400	10.42	2.28	14.015	4.365	0.73	0.45	0.26	0.27	-5.77708	0	down	-0.669301	0.00511963		-3.87856	0	down	-2.09332	4.1055e-162	down	-2.45454	6.20915e-47	down	-4.04904	2.2691e-132	down	0.0777745	0.91253		-1.65026	2.12221e-167	down
TraesCS1A02G161500	0	0	0	0	0.84	0	0.925	0	6.82582	8.42414e-14	up	-6.60086	2.01685e-12	down	6.60486	1.60413e-12	up	0	1		0	1		0	1		-6.65361	3.67019e-13	down	0	1
TraesCS1A02G161600	0.035	0.01	0	0.015	0.9	0.01	0.48	0.1	6.34583	1.99283e-10	up	-6.17509	3.68065e-18	down	4.59413	1.47949e-17	up	-1.44161	0.46241		-0.13935	1		3.01849	0.0201799	up	-2.17362	1.65751e-05	down	0	1
TraesCS1A02G161900	13.24	13.34	8.66	7.905	54.545	48.505	49.51	40.475	2.4533	0	up	-0.143364	0.00126116		1.979	1.06428e-255	up	0.0641318	0.556915		1.77151	3.69701e-189	up	2.35459	1.42874e-237	up	-0.211989	5.62164e-06		-0.113279	0.398688
TraesCS1A02G162200	1.565	1.79	0.98	1.065	2.1	2.415	1.36	1.69	0.440336	0.00425584		0.234017	0.0432544		0.394119	0.00149044		0.264519	0.0559686		0.363617	0.00202188		0.666787	3.72338e-06		0.374453	0.00674052		0.148002	0.486601
TraesCS1A02G162300	1.225	1.88	1.58	1.47	1.635	2.235	1.965	2.765	0.278384	0.0906134		0.476629	0.00226354		0.403483	0.0275547		0.702855	6.46037e-05		0.177257	0.283443		0.908003	1.10997e-09		0.552693	8.13235e-05		-0.0769258	0.784918
TraesCS1A02G162400	13.83	9.66	14.735	10.965	17.315	13.09	19.09	10.695	0.604813	4.19263e-21		-0.362736	6.97099e-08		0.390468	5.73912e-09		-0.181452	0.0259475		0.209184	0.00779713		-0.245973	0.00200305		-0.819199	4.82731e-33		0.0315876	0.800582
TraesCS1A02G162600	0.58	0.245	0.325	0.445	0.85	0.785	0.93	0.585	1.48265	1.293e-10	up	-0.0828406	0.767329		0.515741	0.01664		-1.14813	8.75563e-05	down	1.58104	2.37427e-09	up	0.374476	0.1617		-0.612868	0.00357174		0.495307	0.125235
TraesCS1A02G162700	401.375	494.98	233.8	394.695	0	0	0	0.145	-11.7538	2.53686e-220	down	0	1		-12.4912	0	down	0.434338	3.49654e-32		-12.9109	0	down	-11.4615	0	down	0	1		0.781932	6.86052e-74
TraesCS1A02G162800	25.16	37.845	28.875	40.755	9.355	15.345	6.925	20.145	-2.14121	0	down	0.931437	2.13575e-104		-1.47974	0	down	0.363722	2.31919e-35		-0.912023	3.28682e-179		-0.872515	2.04902e-180		1.51424	6.43051e-242	up	0.245547	1.65908e-19
TraesCS1A02G163000	3.005	2.31	2.02	4.355	0.055	0.47	0.06	0.15	-5.15003	6.66517e-27	down	3.07362	2.09882e-05	up	-5.7477	5.19494e-39	down	-0.320599	0.104862		-2.35347	9.13995e-17	down	-4.79529	4.28305e-52	down	1.48934	0.140691		1.1346	1.39459e-11	up
TraesCS1A02G163100	0.75	0.775	0.855	0.8	0.29	0.59	0.36	0.925	-1.26606	1.16009e-07	down	1.07485	0.000165603	up	-1.41716	7.35327e-08	down	0.1338	0.628241		-0.47611	0.0393027		0.156045	0.503329		1.42461	2.43222e-09	up	0.00250414	1
TraesCS1A02G163200	13.865	17.86	16.095	12.69	19.12	13.925	24.085	10.945	0.818696	1.43659e-30		-0.84438	1.03359e-30		0.655083	2.69853e-20		0.401794	2.60139e-07		-0.591091	8.7648e-14		-0.436882	4.56401e-07		-1.01632	6.27756e-41	down	0.239259	0.00642168
TraesCS1A02G163400	3.59	3.675	3.185	3.99	5.295	4.045	4.52	3.365	0.475544	2.7001e-15		-0.362667	7.57333e-11		0.532615	5.59737e-21		0.11105	0.112383		0.0588984	0.410868		-0.236977	0.000228501		-0.353243	7.63613e-09		0.359279	2.19363e-08
TraesCS1A02G163500	2.185	2.225	2.095	1.855	1.62	1.83	1.215	2.15	-0.820304	2.26877e-07		0.205943	0.23309		-0.461004	0.00231811		0.102293	0.56604		-0.357354	0.0174783		0.218514	0.166008		0.888525	3.51277e-08		-0.150293	0.413132
TraesCS1A02G163600	0.505	1.94	0.03	0.13	0.435	1.225	0	0.03	0	1		1.49278	0.000797047	up	-0.203376	0.799114		2.02599	1.12437e-07	up	-0.73659	0.0196955		-1.98151	0.224789		0	1		2.15371	0.227613
TraesCS1A02G163700	13.885	14.085	17.835	22.845	49.205	98.085	44.59	81.315	1.28996	2.27241e-212	up	1.01749	0	up	1.80216	0	up	0.0806623	0.257919		2.73899	0	up	1.84183	0	up	0.92891	1.2178e-223		0.377039	1.05819e-13
TraesCS1A02G163800	0	0.35	0.19	0.145	0.615	0.495	0.63	0.205	1.68286	0.0823142		-0.34784	0.739296		4.15919	0.00483895	up	3.46528	0.0549287		0.346077	0.787395		0.603457	0.751557		-1.51066	0.122262		-0.431249	0.88413
TraesCS1A02G163900	6.93	9.855	5.725	7.915	8.46	7.235	6.355	6.93	0.0634819	0.432778		-0.108189	0.119567		0.342632	2.85673e-07		0.506998	2.14568e-14		-0.272555	2.56116e-05		-0.207908	0.0018981		0.190075	0.00751892		0.461464	5.87186e-12
TraesCS1A02G164000	23.99	22.935	22.46	25.145	28.65	22.67	23.765	22.695	0.129499	0.0008477		-0.199804	9.57394e-08		0.258302	4.64075e-12		-0.188607	9.17499e-06		0.247105	2.25309e-09		-0.069044	0.120764		-0.218663	4.23323e-08		-0.0201201	0.757158
TraesCS1A02G164200	8.975	10.2	10.78	10.56	8.86	7.92	9.05	7.945	-0.328637	2.97756e-12		-0.125675	0.0210273		-0.0601681	0.277888		0.28109	8.88704e-09		-0.466932	4.83061e-21		-0.409928	1.96181e-16		-0.0928171	0.0952109		-0.0115258	0.930712
TraesCS1A02G164300	0.645	0.755	0.595	0.785	0.495	1.065	0.63	1.345	0.0469122	0.916053		1.12927	1.63049e-09	up	-0.400825	0.0724532		0.315723	0.140185		0.412723	0.0197889		0.788838	7.44159e-07		1.16987	2.06773e-12	up	0.427946	0.0448901
TraesCS1A02G164400	4.195	5.47	4.865	6.125	6.775	5.09	10.355	6.99	1.05962	3.95331e-50	up	-0.378067	6.05883e-06		0.651099	3.12062e-14		0.446377	1.78709e-06		-0.173345	0.0625019		0.197123	0.0141466		-0.498292	1.25579e-13		0.364208	2.45792e-05
TraesCS1A02G164600	2.245	3.52	1.985	2.41	4.535	3.4	6.695	3.84	1.72618	2.06272e-55	up	-0.386607	0.000589592		0.986175	2.57245e-16		0.718409	5.31985e-08		-0.118841	0.38197		0.687331	4.48532e-08		-0.723801	5.87055e-14		0.315052	0.0539679
TraesCS1A02G164700	8.895	6.35	8.935	7.955	5.175	8.72	4.49	8.81	-1.01859	3.14985e-49	down	0.775977	7.93613e-30		-0.803418	2.42496e-32		-0.415111	4.21964e-10		0.38767	5.95841e-09		0.166172	0.0103749		1.04869	1.31667e-49	up	-0.136078	0.0473897
TraesCS1A02G164800	46.415	93.345	50.435	41.64	80.47	75.415	96.05	56.975	0.987524	2.72062e-290		-0.100611	0.000166817		0.846676	3.09885e-186		1.02946	1.63038e-277	up	-0.2834	2.65237e-28		0.465092	1.16082e-43		-0.742117	1.37731e-168		-0.219685	4.4946e-10
TraesCS1A02G164900	0.74	5.225	0.065	0.28	9.1	18	4.475	24.895	6.10999	8.21039e-111	up	1.01095	3.6252e-71	up	3.58102	1.86492e-180	up	2.83482	2.66692e-83	up	1.75715	3.26549e-156	up	6.4944	0	up	2.55757	0	up	2.17316	0.000225431	up
TraesCS1A02G165300	7.53	6.185	6.5	6.095	4.145	4.585	3.165	3.86	-0.80795	4.77174e-18		-0.0196567	0.937887		-0.842655	2.40803e-24		-0.190105	0.0204482		-0.672206	3.9275e-14		-0.451633	1.23785e-06		0.351269	0.00104479		-0.00504788	1
TraesCS1A02G165400	0.315	16.26	0.175	0.315	14.895	29.385	1.78	0.88	3.36918	9.32134e-31	up	1.00115	4.21367e-97	up	5.55726	2.46354e-306	up	5.73104	0	up	0.827371	2.899e-67		1.51309	8.4795e-07	up	-0.895017	7.9017e-06		0.961068	0.0626818
TraesCS1A02G165500	18.875	42.265	0.375	0.52	5.51	11.565	0.09	0.09	-1.70945	2.32242e-06	down	1.0938	3.35666e-91	up	-1.77088	2.93293e-300	down	1.19222	0	up	-1.86929	0	down	-2.60299	1.29498e-12	down	-0.395179	0.535774		0.498361	0.0790952
TraesCS1A02G165700	15.49	5.405	16.285	6.64	7.34	30.375	4.86	33.15	-1.60485	2.24588e-99	down	2.10866	0	up	-1.20767	4.25852e-75	down	-1.84044	1.2156e-131	down	2.74142	0	up	2.34048	0	up	2.8362	0	up	-1.10913	3.34387e-55	down
TraesCS1A02G165800	21.475	13.955	19.085	19.7	14.52	11.575	11.86	10.285	-0.713918	5.92952e-97		-0.305238	7.8631e-16		-0.590414	3.76861e-76		-0.561105	7.41575e-66		-0.334547	4.46829e-18		-0.916391	4.80061e-143		-0.138203	0.00112671		0.0642701	0.0662069
TraesCS1A02G165900	5.935	9.985	0.765	1.4	7.15	6.77	2.305	0.655	1.55973	3.13325e-07	up	-0.0593353	0.759316		0.262467	0.0746047		0.835303	1.47701e-10		-0.632171	5.61194e-07		-1.08943	0.00417451	down	-1.76122	5.93223e-08	down	0.887937	0.0201003
TraesCS1A02G166000	0	0.07	3.325	3.825	0	0	7.52	3.865	0.87995	2.96344e-11		0	1		0	1		0	1		0	1		-0.294943	0.0891802		-1.05003	6.77715e-14	down	0.124862	0.554182
TraesCS1A02G166100	2.965	1.245	0.725	0.2	26.89	52.275	13.435	38.145	4.66064	5.33109e-139	up	0.852274	2.94025e-70		3.51019	3.71154e-260	up	-0.844579	0.000328039		5.20705	0	up	7.54467	0	up	1.5638	1.71579e-127	up	-1.32022	0.0281392	down
TraesCS1A02G166600	0.09	3.65	0.4	0.14	2.865	2.28	5.415	3.21	3.71299	8.42538e-72	up	-0.287932	0.101234		4.92865	2.29324e-43	up	5.31648	3.44496e-54	up	-0.675756	1.93007e-05		4.5371	1.76982e-47	up	-0.659607	2.83135e-07		-1.48372	0.00975293	down
TraesCS1A02G166900	3.43	2.045	3.625	3.395	2.595	3.545	2.35	3.35	-0.655519	5.17137e-28		0.476861	1.84144e-15		-0.43148	8.63075e-13		-0.657677	1.40024e-24		0.703058	1.93686e-28		-0.0184022	0.850772		0.579332	2.03355e-20		-0.0577855	0.418214
TraesCS1A02G167100	0.905	3.545	0.685	2.24	2.33	12.265	1.605	7.485	1.18142	4.15943e-05	up	2.28612	2.19195e-74	up	1.26407	8.73874e-08	up	1.97185	1.96548e-20	up	1.57833	1.50819e-43	up	1.78345	1.35829e-31	up	2.18651	9.53816e-42	up	1.58448	8.99889e-09	up
TraesCS1A02G167200	151.76	128.85	146.575	268.37	181.275	103.395	161.485	119.535	0.239043	0.00368696		-0.36729	1.68253e-05		0.259534	0.0020876		0.896411	5.21218e-33		-1.00417	9.39025e-40	down	-0.210521	0.00591603		0.128881	0.119092		0.578445	7.4197e-14
TraesCS1A02G167300	1.71	2.165	1.58	1.075	2.795	2.71	1.76	2.36	0.123665	0.618108		-0.0173314	1		0.689709	0.00010059		0.444518	0.0270325		0.227859	0.216801		1.13879	4.4403e-08	up	0.482946	0.0106392		-0.532178	0.0331536
TraesCS1A02G167400	3.855	3.205	2.295	2.875	5.36	4.16	3.655	2.32	0.640589	7.12871e-11		-0.33869	2.06751e-05		0.456555	1.06129e-08		-0.174854	0.0808981		0.29272	0.00149126		-0.309503	0.00517889		-0.595845	3.35807e-09		0.354248	0.00161756
TraesCS1A02G167600	4.835	3.96	4.805	4.13	4.215	5.115	3.105	8.18	-0.664234	6.02037e-05		0.294347	0.0696503		-0.20546	0.221274		-0.200606	0.272651		0.289494	0.0806979		1.0854	2.82743e-15	up	1.47921	1.66454e-24	up	-0.270427	0.133825
TraesCS1A02G168100	3.67	0.9	7.205	5.215	4.305	9.345	4.17	16.515	-0.969661	4.8401e-36		1.1646	3.8242e-56	up	0.0814487	0.451071		-1.9604	1.93844e-48	down	3.20645	3.78524e-196	up	1.51295	8.5963e-144	up	2.11056	3.03338e-231	up	-0.37205	4.87202e-07
TraesCS1A02G168400	3.21	2.205	5.345	5.42	1.31	2.76	1.16	3.735	-2.3328	8.34239e-57	down	1.06262	1.24425e-09	up	-1.36442	8.72111e-17	down	-0.433255	0.00431139		0.131452	0.467389		-0.627766	5.32042e-08		1.72641	1.72011e-24	up	0.0213754	0.959114
TraesCS1A02G168500	2.205	1.445	2.005	1.88	0	0.24	0	0.01	-8.42566	7.71271e-37	down	5.33666	7.71694e-06	up	-8.57297	1.59e-38	down	-0.488157	0.00632486		-2.74816	1.14467e-20	down	-7.29439	3.22356e-36	down	0	1		-0.0569658	0.85974
TraesCS1A02G168600	18.59	10.635	13.81	24.585	22.705	70.755	11.3	39.525	-0.331752	8.71946e-14		1.56874	0	up	0.262072	2.36871e-14		-0.778288	2.3472e-77		2.6091	0	up	0.64827	8.11015e-116		1.86903	0	up	0.889011	6.04531e-135
TraesCS1A02G168700	1.56	1.235	1.52	1.425	1.31	1.875	1.31	1.485	-0.248371	0.110388		0.538665	0.000179157		-0.267474	0.0861519		-0.236243	0.161644		0.507434	0.000554502		0.0647177	0.759558		0.2544	0.112086		-0.0586882	0.820108
TraesCS1A02G168800	1.47	1.225	1.045	1.13	2.05	1.92	1.395	1.705	0.377185	0.0335469		-0.063389	0.737346		0.456475	0.00194318		-0.174447	0.376586		0.567533	0.0003139		0.598034	0.000317166		0.353878	0.0276337		0.133029	0.602102
TraesCS1A02G168900	4.875	4.025	5.64	4.47	13.07	12.645	13.04	9.815	1.17316	1.57362e-91	up	-0.022078	0.752641		1.38929	1.34455e-115	up	-0.196544	0.0288823		1.56375	2.01223e-128	up	1.13795	4.73387e-64	up	-0.337003	1.23552e-10		-0.301793	0.000205492
TraesCS1A02G169000	14.265	15.165	13.955	15.25	14.68	16.285	10.92	19.11	-0.6919	4.93323e-53		0.525543	4.78431e-32		-0.500705	4.09171e-29		-0.0366578	0.494523		0.061496	0.190041		0.278963	2.31388e-11		0.87128	1.92469e-83		-0.0995835	0.0333711
TraesCS1A02G169100	11.455	14.405	10.265	12.645	21.85	16.99	21.475	14.495	1.0331	5.20148e-53	up	-0.34164	2.76419e-08		0.914295	3.63557e-43		0.419231	3.9001e-08		0.153424	0.0329314		0.201456	0.00830402		-0.50308	3.73135e-15		0.328565	6.50566e-05
TraesCS1A02G169200	2.235	3.355	1.665	2.725	1.9	2.385	0.995	2.585	-0.768832	0.0160618		0.327888	0.228647		-0.233124	0.411846		0.657921	0.00402817		-0.563157	0.0117411		-0.0777209	0.825325		1.42979	4.92433e-07	up	0.738676	0.00448419
TraesCS1A02G169300	16.165	29.01	14.365	11.595	16.47	12.95	10.295	14.205	-0.56338	2.01393e-25		-0.30991	1.27874e-09		-0.0255105	0.683084		0.884191	1.24501e-101		-1.21961	2.24991e-171	down	0.275829	4.90375e-07		0.551023	6.39379e-23		-0.288186	1.13756e-07
TraesCS1A02G169500	2.29	4.575	2.14	2.01	2.26	3.75	1.43	5.665	-0.602538	0.000713835		0.742045	8.28876e-08		-0.0345779	0.91892		1.08708	9.54605e-17	up	-0.379613	0.00148103		1.51504	8.44482e-33	up	2.05811	1.74685e-50	up	-0.0594607	0.8498
TraesCS1A02G169600	2.13	1.375	2.81	2.395	1	2.525	1.045	2.805	-1.45608	2.40204e-14	down	1.35946	2.16668e-11	up	-1.11233	1.62957e-07	down	-0.52255	0.0121108		0.769677	5.80213e-05		0.24719	0.154175		1.50287	1.36121e-14	up	-0.200403	0.301038
TraesCS1A02G170000	20.97	8.48	19.63	25.12	7.57	15.37	5.605	10.505	-1.9613	2.20822e-212	down	0.926117	1.31162e-49		-1.44143	8.45626e-142	down	-1.15561	1.17804e-95	down	0.640295	1.78405e-25		-1.26107	9.34997e-143	down	1.16268	2.95211e-54	up	0.462444	2.13339e-27
TraesCS1A02G170100	7.77	4.645	5.335	7.285	17.44	5.94	12.83	3.53	1.23632	1.06755e-61	up	-1.53305	1.73292e-112	down	1.15314	2.84895e-73	up	-0.634316	3.15853e-12		0.254406	0.0118772		-1.04416	2.39631e-26	down	-1.8039	1.08267e-100	down	0.476568	1.25621e-07
TraesCS1A02G170200	7.11	10.665	7.27	6.715	10.63	6.05	11.09	8.015	0.446729	7.15048e-14		-0.544003	4.45125e-17		0.389284	7.51537e-10		0.295555	1.22727e-05		-0.450275	3.35788e-11		0.277084	7.6316e-05		-0.364034	2.35219e-09		-0.194389	0.00872068
TraesCS1A02G170300	5.41	4.675	6.04	5.745	4.875	4.755	4.73	4	-0.388626	4.25226e-09		-0.009371	0.991988		-0.17973	0.01117		-0.120125	0.119434		-0.0689769	0.410813		-0.515399	4.75545e-13		-0.169775	0.0302076		-0.0430019	0.642467
TraesCS1A02G170400	6.355	6.085	6.36	5.71	7.09	8.795	7.285	8.13	0.16115	0.000191639		0.340641	1.35158e-17		0.126081	0.00480409		0.0154766	0.847723		0.451245	1.64575e-27		0.514639	4.70111e-33		0.229434	2.28431e-08		-0.124055	0.0124807
TraesCS1A02G170500	4.41	3.405	6.445	4.6	5.815	4.83	7.98	5.4	0.273474	2.17779e-06		-0.239633	0.000591423		0.3647	1.54626e-07		-0.280123	0.000693976		0.40519	2.43465e-07		0.231399	0.00138835		-0.495628	4.57554e-16		-0.453553	1.19872e-11
TraesCS1A02G170600	15.105	10.29	16.855	11.42	17.24	36.58	12.75	41.895	-0.434656	1.63176e-13		1.10651	7.77781e-133	up	0.167039	0.00461276		-0.476438	4.81345e-13		1.74999	2.2495e-251	up	1.89091	0	up	1.78539	0	up	-0.540184	1.24757e-18
TraesCS1A02G170700	19.19	1.79	20.325	4.485	0.155	0.085	0.05	0.04	-8.98563	2.03193e-302	down	-1.12878	0.162127		-6.95658	0	down	-3.29118	3.99866e-256	down	-4.79418	5.31405e-34	down	-6.91836	1.86786e-77	down	-0.0792644	1		-2.14654	5.90908e-181	down
TraesCS1A02G170800	0.81	1.15	0.635	0.82	0.9	1.295	1.155	1.69	0.848057	6.76017e-05		0.561576	0.00434983		0.119278	0.662469		0.574691	0.0070994		0.106163	0.650473		1.0571	8.55834e-09	up	0.620724	0.000275504		0.411677	0.122634
TraesCS1A02G170900	3.87	3.26	2.895	5.03	9.14	3.455	8.525	3.515	1.52726	3.53854e-55	up	-1.38439	5.92655e-50	down	1.22319	1.23731e-41	up	-0.185911	0.170396		0.0247132	0.945752		-0.498534	7.94306e-06		-1.20146	1.96514e-36	down	0.824338	7.01728e-13
TraesCS1A02G171000	71.105	24.85	86.37	91.36	39.915	35.925	46.49	34.23	-0.927158	0		-0.132904	3.56803e-05		-0.856756	5.78274e-238		-1.41231	0	down	0.422649	3.72101e-33		-1.39687	0	down	-0.355679	1.98681e-31		0.114031	4.44426e-08
TraesCS1A02G171100	6.35	9.235	6.37	7.035	6.02	6.48	5.745	6.52	-0.108811	0.0914243		0.192035	0.00220308		-0.107712	0.0993275		0.441421	1.42778e-14		-0.357097	2.94174e-10		-0.099926	0.122952		0.15563	0.0156891		0.146745	0.0247404
TraesCS1A02G171200	2.11	1.895	1.98	2.36	1.4	1.32	1.19	1.895	-0.762168	4.42139e-06		-0.0670441	0.804658		-0.605747	0.000153354		-0.0646448	0.774121		-0.608147	0.000332924		-0.301906	0.046923		0.741731	1.63265e-05		0.281469	0.0765778
TraesCS1A02G171300	1.25	1.305	0.435	1.67	0.54	1.545	0.19	3.29	-1.28061	0.00327032	down	1.54398	1.84257e-10	up	-1.2378	1.35963e-06	down	0.115059	0.69393		0.191124	0.402115		0.964047	2.72222e-10		4.18978	1.92181e-58	up	1.94513	4.03968e-15	up
TraesCS1A02G171400	2.04	2.065	1.915	2.425	7.97	4.205	7.015	4.27	1.79998	9.69039e-34	up	-0.973249	2.43066e-15		1.78551	2.64573e-37	up	0.139498	0.582436		0.672759	8.89247e-05		0.67342	3.77062e-05		-0.636206	6.05192e-07		0.490352	0.0205536
TraesCS1A02G171500	0.35	0.51	1.04	1.08	0.255	0.425	1.11	1.365	0.0653704	0.785771		0.760028	0.0161873		-0.501784	0.136496		0.584573	0.0431639		-0.326329	0.252954		0.351711	0.0341707		0.367233	0.024263		0.0808917	0.769924
TraesCS1A02G171600	6.035	6.1	2.69	3.605	2.57	12.55	3.365	7.06	0.320294	0.792424		2.28221	0.000244103	up	-1.16273	0.141516		0.139737	0.927983		0.979739	0.0637818		0.93763	0.190879		1.07945	0.127659		0.462113	0.71545
TraesCS1A02G171700	3.935	6.29	3.115	5.145	4.235	4.165	4.04	4.605	0.496962	2.07262e-06		-0.0662579	0.578728		0.163077	0.112506		0.565052	1.20714e-09		-0.468233	3.10171e-07		-0.0425067	0.75339		0.116507	0.274033		0.655976	3.39095e-10
TraesCS1A02G172100	4.835	3.365	4.34	5.275	6.675	6.21	6.585	4.095	0.56641	3.85213e-23		-0.124617	0.0247483		0.466555	3.19398e-17		-0.436881	8.3981e-11		0.778819	7.35145e-36		-0.334115	1.91017e-07		-0.616651	3.05793e-25		0.283874	9.22659e-06
TraesCS1A02G172300	7.27	5.975	6.485	7.595	3.725	4.625	2.98	4.175	-1.14834	1.78513e-36	down	0.340226	0.000596323		-0.999456	4.29729e-32		-0.234341	0.00386957		-0.424889	1.20904e-06		-0.86571	1.38035e-25		0.54133	3.36549e-07		0.258704	0.000928767
TraesCS1A02G172600	9.95	9.675	5.195	7.595	11.195	4.16	22.625	9.865	3.02075	0	up	-3.81365	2.23384e-186	down	0.820153	1.66429e-25		-1.05131	7.80126e-21	down	-1.94219	4.78426e-25	down	-1.40027	3.14735e-17	down	-4.21763	0	down	0.203389	0.196178
TraesCS1A02G172700	16.42	12.98	22.575	14.715	6.705	11.26	6.51	16.425	-1.82272	1.01679e-146	down	0.777166	1.35855e-19		-1.31926	2.10221e-65	down	-0.247092	0.000368001		-0.295003	8.46444e-05		0.184565	0.0060338		1.42186	8.43845e-74	up	-0.585419	2.42406e-23
TraesCS1A02G172800	3.99	12.52	2.275	2.895	1.355	2.215	1.055	9.375	-1.12449	0.30084		0.599692	0.62309		-1.47016	0.0873528		1.77138	0.00031217	up	-2.64185	2.27673e-06	down	1.71893	0.00242299	up	3.18978	6.63689e-06	up	0.346358	0.789052
TraesCS1A02G173000	0.14	0	0	0.035	3.445	0.935	4.4	0.485	8.0521	5.99686e-28	up	-1.84509	2.66991e-10	down	4.60398	3.70659e-23	up	0	1		5.61554	3.20351e-07	up	3.82585	0.000536824	up	-3.07254	8.30575e-22	down	0	1
TraesCS1A02G173100	22.495	26.945	25.37	17.55	18.14	16.795	17.88	17.43	-0.527327	3.25034e-38		-0.102929	0.0363696		-0.327813	1.67622e-14		0.284191	9.1275e-13		-0.714933	1.0924e-64		0.0238959	0.708565		0.0257785	0.664998		-0.525444	1.19579e-36
TraesCS1A02G173200	15.655	11.11	15.855	13.97	23.575	21.55	22.56	21.63	0.482539	1.309e-17		-0.10356	0.0676955		0.580901	1.3989e-24		-0.424832	1.91371e-09		0.902173	1.56512e-45		0.646974	6.19501e-27		0.00692309	0.992257		-0.157511	0.0280526
TraesCS1A02G173300	0	0	0	0	1.595	0	1.39	0	7.52417	1.12655e-20	up	-7.62913	1.25669e-22	down	7.63313	9.32369e-23	up	0	1		0	1		0	1		-7.35196	8.92617e-20	down	0	1
TraesCS1A02G173400	87.845	67.755	74.645	74.7	68.385	79.125	56.745	64.905	-0.538184	2.97571e-85		0.0918081	0.00115396		-0.35701	9.82372e-44		0.148851	1.91368e-09		-0.414053	5.32312e-60		-0.0996919	0.000209889		0.509644	1.84007e-71		0.0711519	0.010801
TraesCS1A02G173500	3.755	5.405	3.585	3.51	4.915	3.465	4.41	3.72	0.297005	0.00208031		-0.488276	2.68735e-07		0.379176	4.85086e-05		0.602911	4.40392e-11		-0.71201	1.37868e-14		0.0861382	0.477144		-0.208159	0.0372397		0.00270778	1
TraesCS1A02G173700	1.865	1.215	2.12	1.935	0.61	1.395	0.695	1.825	-1.58994	3.81385e-24	down	1.19229	1.64203e-10	up	-1.58971	2.32292e-20	down	-0.48226	0.00169178		0.0848326	0.688477		-0.0877272	0.595886		1.41141	3.24468e-17	up	-0.0908063	0.607542
TraesCS1A02G173800	0.015	0	0	0	0.055	0.645	0.035	0.275	0	1		3.58133	6.96674e-16	up	1.65789	0.164254		0	1		7.10306	2.12101e-17	up	6.07984	4.41489e-09	up	3.03131	5.61666e-07	up	0	1
TraesCS1A02G174000	17.145	8.92	14.875	16.15	10.005	13.755	7.92	7.955	-0.934487	1.62318e-85		0.55754	1.83511e-32		-0.848494	1.46621e-81		-1.1303	1.30149e-123	down	0.839349	3.11436e-62		-0.931222	4.25907e-80		0.0322199	0.667398		0.0289545	0.632342
TraesCS1A02G174500	4.39	12.695	4.14	5.175	2.01	2.58	1.74	3.435	-1.29954	2.98944e-19	down	0.400003	0.0175302		-1.1496	1.66364e-16	down	1.595	4.75893e-73	up	-2.3446	5.00287e-121	down	-0.566852	2.50431e-06		1.07281	6.41918e-12	up	0.340121	0.00483761
TraesCS1A02G174600	20.92	22.5	18.08	23.83	20.86	13.59	19.13	14.84	0.0408621	0.417137		-0.442007	1.4412e-20		-0.0762308	0.101408		-0.20093	1.91183e-05		-0.317308	2.83803e-10		-0.698599	5.50292e-49		-0.533525	4.0572e-28		0.205935	4.138e-06
TraesCS1A02G174700	11.49	11.655	13.49	3.965	4.665	20.29	7.61	13.135	-0.847372	8.99414e-26		2.15276	3.44276e-148	up	-1.33464	6.27663e-44	down	0.0338622	0.781015		0.784259	5.6775e-31		1.76172	1.99127e-73	up	0.869389	1.00075e-25		-1.73971	7.93208e-75	down
TraesCS1A02G174800	0	0	0	0.365	1.935	0.165	2.74	0	5.0979	4.89891e-05	up	-3.4447	0.00383632	down	4.4487	0.00143476	up	0	1		0	1		0	1		-4.92569	8.968e-05	down	0	1
TraesCS1A02G174900	0.695	0.91	0.345	0.375	0.175	0.36	0.04	0.085	-3.10373	0.0123003	down	1.11089	0.234617		-2.02582	0.00575574	down	0.469606	0.415113		-1.38454	0.017353	down	-2.17685	0.0409415	down	1.07431	0.624875		0.147427	0.958539
TraesCS1A02G175000	27.63	6.365	30.615	20.625	4.96	2.975	3.91	1.595	-3.01662	0	down	-0.739025	2.25391e-30		-2.51646	0	down	-2.01734	0	down	-1.23814	1.18761e-93	down	-3.68525	0	down	-1.21465	1.60427e-51	down	-0.546023	1.78911e-108
TraesCS1A02G175100	5.31	8.015	4.35	4.42	11.87	0.315	9.585	0.975	1.1524	0.000356479	up	-5.24285	6.69048e-19	down	1.20245	5.63097e-05	up	0.713664	0.0452431		-4.75406	7.16148e-13	down	-2.2039	0.00019598	down	-3.30212	2.87111e-12	down	0.0541775	1
TraesCS1A02G175200	893.18	421.46	763.035	583.055	405.74	869.365	235.59	470.33	-1.78731	0	down	1.10679	0	up	-1.13216	0	down	-0.607689	7.02951e-122		0.582321	4.74911e-111		-0.170661	3.03026e-09		1.3693	0	up	-0.247343	1.74685e-21
TraesCS1A02G175300	0	0	0.53	0.96	0	0	0.44	0.905	-0.317136	0.785294		0	1		0	1		0	1		0	1		-0.0969828	0.973396		1.07431	0.164341		0.854153	0.290604
TraesCS1A02G175500	3.135	4.935	2.675	1.77	3.375	6.505	1.82	3.52	-0.593555	5.33981e-08		0.974316	1.25879e-38		0.0628765	0.570698		0.692645	1.00903e-16		0.344548	1.05733e-06		0.987807	2.60191e-21		1.00824	1.8011e-22	up	-0.573118	4.36354e-07
TraesCS1A02G175600	0.555	0.26	0.41	0.55	0.825	0.585	0.88	0.56	1.09419	5.56317e-05	up	-0.471229	0.0823514		0.560456	0.0361619		-0.986792	0.00645902		1.07602	0.00203409	up	-0.00798775	1		-0.618013	0.0193825		0.484168	0.176055
TraesCS1A02G175700	2.285	2.435	2.65	2.015	1.87	2.44	1.63	2.315	-0.755348	2.06478e-18		0.413484	2.80698e-06		-0.355109	6.72122e-05		0.236946	0.00578805		-0.178572	0.0358555		0.205465	0.0235998		0.61148	2.584e-11		-0.349333	5.01329e-05
TraesCS1A02G175800	5.305	7.34	4.75	5.39	5.24	5.69	5.55	6.18	0.287071	0.0101702		0.275152	0.00927461		-0.126988	0.268436		0.268259	0.010976		-0.120094	0.26878		0.0908346	0.45679		0.150484	0.177633		0.34672	0.00298228
TraesCS1A02G175900	5.965	5.75	5.17	6.87	6.445	5.765	5.5	5.235	-0.0831175	0.316692		-0.0602365	0.47533		0.143876	0.054765		-0.2997	0.000237377		0.38334	1.08067e-06		-0.389108	1.09217e-07		0.0146156	0.943936		0.320606	1.11406e-05
TraesCS1A02G176000	3.14	1.535	2.995	3.88	0.33	5.71	0.165	1.895	-4.25886	2.27471e-108	down	4.13683	1.30186e-194	up	-3.27671	1.58547e-91	down	-0.898258	8.93441e-16		1.75838	7.5383e-77	up	-1.05346	1.39572e-25	down	3.6112	3.40069e-59	up	0.405806	1.09094e-05
TraesCS1A02G176200	5.785	4.08	5.29	4.945	5.035	3.735	4.245	3.405	-0.328943	5.5266e-05		-0.417907	1.09758e-06		-0.199317	0.0113726		-0.449985	5.12011e-08		-0.167238	0.0852078		-0.543326	5.54949e-10		-0.227145	0.0166677		-0.0127624	0.99096
TraesCS1A02G176300	26.97	11.84	27.415	36.56	5.54	24.645	4.36	25.405	-2.68585	0	down	2.17564	0	up	-2.30315	0	down	-1.08612	5.43001e-117	down	0.958608	1.65358e-87		-0.518007	6.08622e-46		2.61532	0	up	0.447474	5.30565e-37
TraesCS1A02G176500	37.105	74.485	34.045	43.395	31.155	43.18	30.26	48.765	-0.372983	1.02647e-38		0.667902	4.63795e-136		-0.374248	1.28615e-39		0.8593	4.40077e-295		-0.565646	4.79345e-142		0.376275	8.14864e-56		1.00963	0	up	0.260374	5.17503e-23
TraesCS1A02G176700	28.845	18.32	25.15	29.01	21.235	20.815	17.67	13.205	-0.51266	3.43908e-85		-0.0259373	0.413063		-0.437297	1.42889e-71		-0.623119	5.53326e-128		0.159885	2.70597e-08		-1.15723	0	down	-0.447489	1.95204e-44		0.197083	2.42742e-16
TraesCS1A02G176800	11.27	7.71	11.495	14.84	8.99	16.09	6.39	7.21	-0.819882	1.19131e-28		0.843712	2.24482e-42		-0.292915	2.62812e-05		-0.448241	9.32966e-10		0.999037	3.68478e-53		-0.938774	3.00793e-43		0.284725	0.000961797		0.403617	9.1941e-11
TraesCS1A02G176900	3.055	7.655	2.46	2.73	2.455	2.245	1.92	2.9	-0.445255	0.000396869		-0.0368629	0.863111		-0.377081	0.00125236		1.39133	4.28637e-60	up	-1.80527	3.39723e-87	down	0.115916	0.376544		0.637433	2.51685e-07		0.0762622	0.650207
TraesCS1A02G177000	13.675	20.55	12.3	10.4	9.22	18.6	6.81	11.345	-0.802752	2.94659e-28		1.11032	8.75492e-78	up	-0.645404	2.30288e-23		0.654886	6.33069e-35		-0.189973	0.000174228		0.281949	9.64889e-05		0.765801	4.32472e-24		-0.318901	8.13051e-06
TraesCS1A02G177100	7.455	1.73	9.79	2.595	4.115	9.415	5.245	10.56	-0.934895	1.78477e-42		1.24327	3.75655e-62	up	-0.913863	9.72524e-31		-2.03918	3.19907e-95	down	2.36858	1.86417e-143	up	2.04978	4.83075e-138	up	1.07545	3.98695e-55	up	-1.90923	1.12728e-120	down
TraesCS1A02G177300	5.965	3.16	5.81	1.695	6.275	22.525	4.455	15.9	-0.389717	9.86459e-07		1.86722	8.06835e-291	up	0.0409902	0.661555		-0.885723	2.7908e-24		2.79393	0	up	3.25077	0	up	1.90215	1.3695e-209	up	-1.73833	7.22005e-68	down
TraesCS1A02G177400	5.905	8.515	6.275	6.63	6.055	8.005	6.485	7.9	0.0209397	0.872447		0.423745	2.24422e-09		0.0121996	0.968447		0.590293	5.3797e-17		-0.154349	0.0248971		0.250857	0.000449956		0.343913	1.14178e-06		0.113996	0.185698
TraesCS1A02G177500	16.47	5.565	13.495	12.85	3.025	44.57	1.99	67.91	-2.78679	2.57684e-296	down	3.90252	0	up	-2.47731	0	down	-1.52676	2.34058e-156	down	2.95197	0	up	2.40885	0	up	5.1454	0	up	-0.0502359	0.427403
TraesCS1A02G177600	17.59	9.565	21.77	18.355	5.885	6.74	5.8	5.685	-1.93973	0	down	0.222991	5.99301e-06		-1.60306	0	down	-0.781203	3.95985e-121		-0.598865	6.81031e-45		-1.68937	0	down	0.0360582	0.562043		-0.214301	2.88086e-15
TraesCS1A02G177700	18.055	13.83	20.32	18.39	9.795	9.55	11.115	5.765	-0.897832	1.75133e-69		-0.00934343	0.984179		-0.906035	4.00253e-61		-0.291548	2.25402e-08		-0.62383	2.00026e-25		-1.66939	1.13953e-155	down	-0.880234	1.30129e-34		-0.108676	0.0335585
TraesCS1A02G177800	48.67	18.025	36.175	34.5	6.72	12.715	5.19	12.52	-2.90943	0	down	1.05271	2.39799e-70	up	-2.8969	0	down	-1.97864	0	down	0.134455	0.014849		-1.30505	1.68949e-188	down	1.14786	1.98139e-64	up	-0.456522	1.68101e-45
TraesCS1A02G178100	5.885	7.265	5.445	5.655	3.925	7.945	2.455	6.355	-1.17824	2.2596e-115	down	1.04973	1.64953e-135	up	-0.619153	1.2668e-41		0.378755	2.47038e-21		0.0518224	0.207892		0.179147	2.64033e-05		1.44279	9.22229e-178	up	0.0854001	0.0808193
TraesCS1A02G178200	3.89	4.375	3.905	3.275	10.505	10.36	7.265	10.135	0.863014	8.44915e-29		0.0033014	1		1.41163	3.17194e-87	up	0.245369	0.0112802		1.16956	3.94467e-62	up	1.63455	4.06795e-103	up	0.548447	2.44405e-18		-0.223087	0.0377981
TraesCS1A02G178300	9.79	10.385	9.785	10.235	14.24	7	14.045	7.12	0.488455	4.10691e-21		-0.998589	1.0262e-69		0.512938	9.95756e-23		0.166044	0.00627982		-0.651695	8.73788e-26		-0.516797	1.07826e-16		-0.907531	5.95997e-57		0.0977217	0.140322
TraesCS1A02G178400	1.895	1.095	1.9	2.45	1.06	0.83	1.05	0.59	-0.892021	6.14308e-11		-0.326806	0.0733725		-0.857859	5.48977e-10		-0.690252	8.84117e-07		-0.494413	0.00490077		-2.05515	4.26348e-43	down	-0.760132	6.30319e-05		0.403001	0.000615476
TraesCS1A02G178600	0.425	0.5	0.51	0.5	0.99	0.8	1.17	0.92	1.16242	3.86776e-10	up	-0.279891	0.145109		1.19643	5.95417e-09	up	0.322672	0.255185		0.593864	0.0063417		0.903017	1.11453e-05		-0.263564	0.133311		-0.00415972	1
TraesCS1A02G178700	33.55	28.095	13.75	9.51	15.955	12.74	19.945	15.455	0.601606	8.30451e-08		-0.470108	0.000183519		-0.884997	3.15562e-20		-0.23628	0.0124193		-1.11883	1.14499e-23	down	0.625979	6.06649e-06		-0.448561	8.10703e-05		-0.472934	0.00119482
TraesCS1A02G179000	80.975	43.51	84.745	106.83	44.47	42.685	52.655	30.645	-0.715148	9.80333e-171		-0.0330626	0.389721		-0.884529	1.04942e-227		-0.800486	3.32702e-182		-0.117105	0.000598331		-1.80319	0	down	-0.718057	3.74173e-99		0.36998	2.01444e-65
TraesCS1A02G179100	0.325	1.685	0.57	1.3	0	0	0	0	0	1		0	1		0	1		2.46528	0.110643		-3.46128	0.0491668	down	0	1		0	1		1.15371	0.487396
TraesCS1A02G179300	1.14	0.45	0	0	19.63	0.23	7.675	0.64	6.26783	5.81953e-10	up	-6.53986	8.66031e-23	down	4.22193	2.00869e-21	up	-1.17858	0.407747		-1.13935	0.610578		0	1		-3.51066	6.33867e-08	down	0	1
TraesCS1A02G179400	29.385	25.91	24.165	26.98	10.24	29.785	5.835	56.62	-1.95577	3.42761e-115	down	1.57712	7.10862e-96	up	-1.61397	6.23037e-102	down	0.0121048	0.948781		-0.0489554	0.496229		0.942656	9.54604e-81		3.15174	0	up	0.253314	6.32152e-05
TraesCS1A02G179500	2.635	2.315	2.255	2.665	2.3	4.71	1.66	5.93	-0.471309	0.0180469		1.04906	1.9912e-12	up	-0.203587	0.288924		-0.0995282	0.683467		0.945001	3.58143e-10		1.17076	7.53966e-18	up	1.91169	3.08566e-36	up	0.269622	0.18486
TraesCS1A02G179600	15.705	46.31	15.18	18.125	7.815	17.88	5.65	23.47	-1.52808	1.0405e-122	down	1.25717	1.75087e-116	up	-0.932737	3.98207e-58		1.827	0	up	-1.50257	0	down	0.610525	1.0646e-44		2.34921	0	up	0.2106	5.00034e-05
TraesCS1A02G179700	4.34	6.52	4.785	5.64	2.32	4.33	2.165	5.83	-1.27193	4.91309e-40	down	0.967915	6.80124e-21		-0.972391	3.06661e-21		0.264904	0.00333257		-0.26938	0.00243766		0.216859	0.0106071		1.37261	2.9559e-45	up	-0.116172	0.23335
TraesCS1A02G179800	0	0	0	0.235	0.875	0.235	0	0	0	1		-1.98527	0.0769015		3.98927	0.00893621	up	0	1		0	1		0	1		0	1		0	1
TraesCS1A02G180100	9.525	13.27	7.815	9.955	21.56	8.575	21.825	9.1	1.45374	1.45326e-88	up	-1.30692	1.9262e-72	down	1.16067	1.53206e-60	up	0.564051	6.69269e-12		-0.710303	1.83999e-17		-0.130417	0.18067		-1.20209	1.3997e-62	down	0.382075	5.66261e-05
TraesCS1A02G180200	3.48	2.8	3.24	3.505	2.135	2.285	2.01	1.74	-0.723649	2.06557e-23		0.130493	0.135092		-0.737542	3.39619e-25		-0.228323	0.00119166		-0.378726	5.98918e-07		-1.00206	1.60381e-40	down	-0.133716	0.156648		0.144697	0.0439501
TraesCS1A02G180300	7.135	6.27	6.905	8.955	14.105	7.07	15.28	6.795	1.11867	5.85945e-74	up	-0.973846	3.86059e-53		0.95892	4.92657e-52		-0.110737	0.222001		0.0958114	0.284489		-0.386661	1.6383e-07		-1.0962	1.77804e-67	down	0.409128	2.60348e-08
TraesCS1A02G180400	2.605	1.805	2.23	2.375	0.805	1.38	0.745	1.255	-1.61096	8.04592e-28	down	0.792749	2.77711e-06		-1.70487	6.78186e-34	down	-0.454038	0.000186478		-0.458082	0.00124173		-0.894033	9.60114e-12		0.83995	2.01626e-06		0.123025	0.39006
TraesCS1A02G180500	5.995	5.91	7.185	6.135	4	5.68	3.005	6.74	-1.29578	6.01171e-105	down	0.531852	1.29302e-18		-0.610412	6.43075e-25		0.0440506	0.527425		-0.12261	0.0368566		0.149565	0.00623471		1.24109	4.03988e-89	up	-0.204258	0.000137983
TraesCS1A02G180800	5.73	6.56	6.48	7.015	3.8	6.125	3.05	7.885	-1.11382	4.15987e-31	down	0.70709	7.079e-14		-0.611453	1.88464e-10		0.257611	0.00388159		-0.161974	0.0687403		0.185291	0.0212182		1.44676	2.11882e-54	up	0.147646	0.106184
TraesCS1A02G181000	60.5	161.785	37.98	61.61	12.335	51.93	9.09	52.655	-2.13708	0	down	2.2014	0	up	-2.42763	0	down	1.27411	0	up	-1.50034	0	down	-0.385594	1.25993e-35		2.39065	0	up	0.639167	1.6723e-92
TraesCS1A02G181100	19.515	10.815	26.68	17.815	57.725	6.36	64.385	5.025	1.24976	8.46093e-159	up	-3.16129	0	down	1.55498	3.75337e-193	up	-0.759991	1.35954e-20		-0.846313	4.83291e-15		-1.81951	8.88487e-74	down	-3.62196	0	down	-0.552691	5.77582e-17
TraesCS1A02G181400	4.11	2.4	3.43	3.96	3.955	5.575	2.53	5.765	-0.469734	1.56413e-08		0.5217	4.00536e-15		-0.0852154	0.285672		-0.68889	3.28941e-17		1.12538	3.85349e-51	up	0.551106	8.17526e-17		1.26264	1.89075e-66	up	0.241799	0.00248497
TraesCS1A02G181500	24.865	34.365	19.67	20.655	33.125	32.185	33.4	30.495	0.7097	1.76228e-70		-0.211316	4.50458e-08		0.525677	1.09369e-39		0.708451	1.53812e-71		-0.394089	1.67891e-25		0.331371	1.59368e-14		-0.255811	3.57079e-11		0.122518	0.0145231
TraesCS1A02G181600	0.66	0.84	0.72	0.53	1.875	2.765	2.28	3	1.6292	1.1358e-20	up	0.585318	1.82541e-05		1.48998	6.11471e-15	up	0.42232	0.107739		1.65298	8.28017e-24	up	2.49676	6.57266e-44	up	0.456864	0.000392767		-0.410699	0.172876
TraesCS1A02G181700	0.025	0.045	1.585	1.375	0.03	0.055	0.825	1.215	-0.983341	1.25207e-05		1.01115	0.501011		0.00362414	1		0.728311	0.701798		0.286468	0.901984		-0.190213	0.455171		0.611648	0.0161332		-0.18148	0.48873
TraesCS1A02G181900	7.25	12.235	7.76	7.445	6.065	6.485	5.465	7.405	-0.53436	2.19084e-21		0.123992	0.0475393		-0.284327	7.25629e-07		0.830179	3.14268e-68		-0.990514	1.52133e-91		-0.00364711	1		0.505195	5.10506e-18		-0.0255178	0.773244
TraesCS1A02G182000	2.97	3.195	1.665	1.955	2.975	2.725	1.125	2.285	-0.586446	0.000970843		-0.106688	0.466954		-0.0160877	0.989589		0.17919	0.181924		-0.301966	0.0174991		0.229875	0.139605		1.07946	5.111e-11	up	0.263135	0.13898
TraesCS1A02G182100	9.005	2.54	7.88	3.03	12.81	13.03	12.84	7.5	0.729361	6.50151e-12		-0.145298	0.165947		0.764346	4.18538e-13		-0.994534	1.93213e-11		1.61358	7.00441e-35	up	0.767419	1.12739e-08		-0.522335	9.47764e-07		-0.560393	7.80752e-05
TraesCS1A02G182200	0.695	0.035	0.73	0.125	0.555	2.135	0.52	3.19	-0.528283	0.0694787		1.96333	6.49781e-21	up	-0.366875	0.228014		-4.27169	2.72306e-14	down	5.86815	2.00248e-44	up	4.71388	4.33399e-66	up	2.70556	5.41763e-45	up	-2.5366	3.21911e-10	down
TraesCS1A02G182300	3.12	2.055	1.77	2.31	1.86	5.41	1.12	4.51	-0.696436	9.70794e-07		1.55866	8.16498e-62	up	-0.769877	1.52746e-12		-0.532114	1.21338e-06		1.32089	4.23253e-46	up	0.969071	1.1848e-24		2.08264	3.10658e-76	up	0.417133	0.000928874
TraesCS1A02G182400	46.77	24.62	49.67	58.335	26.41	22.88	21.445	14.045	-1.24219	0	down	-0.183751	5.04373e-07		-0.843463	5.6632e-178		-0.830044	3.6896e-164		-0.19717	1.27958e-07		-2.05478	0	down	-0.54729	3.59608e-37		0.265306	2.94711e-28
TraesCS1A02G182500	6.355	6.705	4.735	6.93	11.645	6.845	7.9	5.385	0.718051	6.16145e-12		-0.750038	1.03638e-17		0.859461	3.2789e-22		0.14069	0.240215		-0.0312664	0.862497		-0.358407	0.00111676		-0.48351	3.69538e-06		0.592947	1.0913e-07
TraesCS1A02G182600	0.45	0.88	0.215	0.42	0.415	1.595	0.275	2.095	0.333616	0.526274		1.99114	2.39464e-16	up	-0.15883	0.726204		1.04939	0.000271983	up	0.782919	0.000158845		2.31738	7.70853e-25	up	3.00759	3.30355e-33	up	1.02382	0.018838	up
TraesCS1A02G182700	7.325	7.035	7.485	7.195	7.355	7.05	6.455	6.185	-0.315595	4.4154e-06		-0.126819	0.0831236		0.107769	0.13802		0.155065	0.0370316		-0.174115	0.0161211		-0.19461	0.00747533		0.0986515	0.215029		-0.0223337	0.871641
TraesCS1A02G182800	1.655	2.475	1.465	1.71	2.155	3.125	2.105	3.09	0.498773	0.00138531		0.536411	3.77561e-05		0.376347	0.0152471		0.650552	1.40861e-05		0.262206	0.0476472		0.883747	1.39031e-10		0.60573	3.64118e-06		0.220755	0.264877
TraesCS1A02G182900	2.495	2.78	3.16	3.465	3.005	3.81	2.895	4.415	-0.156874	0.163479		0.368613	0.000332433		0.240661	0.0386		0.249432	0.0430187		0.359842	0.000626818		0.35323	0.000224666		0.678733	4.05439e-12		0.168629	0.150307
TraesCS1A02G183000	2.295	9.07	1.265	2.15	2.43	2.13	2.165	2.415	0.813894	2.95734e-11		-0.141933	0.225451		0.0378561	0.805898		1.94592	9.89131e-151	up	-2.05	3.02964e-161	down	0.10736	0.380554		0.186562	0.0987728		0.893097	6.2417e-13
TraesCS1A02G183100	0.42	0.445	0.51	0.425	1.37	0.065	0.765	0.09	0.596457	0.157183		-4.34634	1.43397e-14	down	1.71188	2.13183e-06	up	0.197167	0.793742		-2.83163	0.000249182	down	-2.31047	0.00202842	down	-3.12409	6.56796e-07	down	-0.217156	0.774651
TraesCS1A02G183300	1.985	3.27	1.395	2.635	0.82	0.41	0.105	0.28	-3.7941	1.24562e-14	down	-0.978366	0.0183571		-1.21848	7.27381e-06	down	0.806023	5.60093e-05		-3.00287	1.84841e-26	down	-3.22157	2.4116e-22	down	1.53516	0.0526535		0.962633	2.8555e-05
TraesCS1A02G183400	2.66	0.645	2.825	1.19	2.205	1.91	1.485	2.815	-0.961853	2.01135e-19		-0.180329	0.129658		-0.30283	0.00327541		-1.99605	1.31709e-48	down	1.51289	2.7881e-24	up	1.26423	4.67032e-28	up	1.00503	3.3476e-20	up	-1.22105	6.58164e-27	down
[truncated: 65,115 more rows]

## Sheet: Dataset S2
Dataset S2: GO enrichment analysis in DEGs
[truncated: 363 more rows]

## Sheet: Dataset S3
Dataset S3: The related genes of jasmonic acid (JA) metabolism in DEGs
[truncated: 34 more rows]

[truncated: 2 more sheets: Dataset S4, Dataset S5]
